# Supplementary material for: Genome-wide DNA methylation profile identified a unique set of differentially methylated immune genes in oral squamous cell carcinoma patients in India
Source: Clin Epigenetics. 2017 Feb 3;9:13. doi: 10.1186/s13148-017-0314-x (PMC5292006; doi:10.1186/s13148-017-0314-x)
Supplement: Additional file 1: Table S1. — Clinical and demographic charecteristics of the discovery and validation cohort samples. (XLSX 14 kb) [file 13148_2017_314_MOESM1_ESM.xlsx]

## Sheet: Patient Information
DISCOVERY COHORT
Patient ID	Date of Collection	Age	Sex	Primary Clinical Diagnosis	Histopathological Diagnosis	Oral Habits	Dietary Habits	HPV Status
DC33	2014-06-10	45	F	Malignancy	Well differentiated Squamous Cell Carcinoma	Pan chewing (one-two daily)	Veg-nonveg	Positive
DC37	2014-06-18	40	M	Verrucous Carcinoma/ Malignancy	Well differentiated Squamous Cell Carcinoma	No such distinctive oral habit	Veg & Non-veg	Positive
DC53	2014-07-28	50	M	Malignancy	Well differentiated Squamous Cell Carcinoma	Khaini chewing & bidi smoking from 5-6 times per day for more than 25 years.	Veg & Non-veg	Positive
DC55	2014-08-07	40	M	Malignancy	Well differentiated Squamous Cell Carcinoma	Taking tabbaco for more than 12 years.	Veg & Non-veg	Negative
DC74	2014-10-13	67	F	Malignancy	Well differentiated Squamous Cell Carcinoma	No	Veg/Non-veg	Negative
DC75	2014-11-13	72	M	Malignancy	Well differentiated Squamous Cell Carcinoma	Smoked Regularly, Patient left habit 7 years back	Veg & Non-veg	Positive
DC76	2014-11-13	64	M	Malignancy	Well differentiated Squamous Cell Carcinoma	Bidi smoking 8-10/ day and chewing tobacco for 20 years	Veg & Non-veg	Positive
DC79	2014-11-21	65	M	Malignancy	Well differentiated Squamous Cell Carcinoma	Taking Nassi	Veg & Non-veg	Negative
DC84	2014-12-19	59	M	Malignancy	Well differentiated Squamous Cell Carcinoma	Khaini chewing (Left before 3 years) & bidi smoking (stopped since 2 months) (20 times per day) for more than 25 years	Veg-Nonveg	Negative
DC86	2014-12-16	90	F	Malignancy	Well differentiated Squamous Cell Carcinoma	Tobacco (Snuff rubbing) few years back. At present no habit-	Veg/nonveg	Positive
DC106	2015-01-22	35	M	Malignancy	Well differentiated Squamous Cell Carcinoma	Bidi smoking (1packet/day), drinking alcohol	Non-veg	Negative
VALIDATION COHORT
Patient ID	Date of Collection	Age	Sex	Clinical Diagnosis	Histopathological Diagnosis	Oral Habits	Dietary Habits	HPV Status
DC4		65	F	Leukoplakia	Well differentiated Squamous Cell Carcinoma	No habit	Veg & Non-veg	Negative
DC6	2014-10-03	52	M	Malignancy	Well differentiated Squamous Cell Carcinoma	Khaini for more than 20 years, alcohol daily 120 ml and areca nut chewing	Veg & Non-veg	Negative
DC7	2014-10-03	74	M	OSMF	Well differentiated Squamous Cell Carcinoma	Khaini more than 20 years, daily alcohol 120ml and areca nut chewing for more than 20years	Veg & Non-veg	Negative
DC16	2014-03-04	65	M	Verrucous Carcinoma/Malignancy	Well differentiated Squamous Cell Carcinoma	Bidi smoking for more than 20 years	Veg & Non-veg	Negative
DC17	2014-03-04	65	M	Malignancy	Well differentiated Squamous Cell Carcinoma	Betel nut chewing and smoking	Veg & Non-veg(fish)	Negative
DC18	2014-03-04	45	M	Verrucous Carcinoma	Well differentiated Squamous Cell Carcinoma	No such distinctive oral habit	Veg & Non-veg	Negative
DC34	2014-06-10	36	M	Malignancy	Well differentiated Squamous Cell Carcinoma	Gutkha (10-15 sachet/day for 2 years)	Veg & Non-veg	Negative
DC35	2014-06-11	78	M	Malignancy	Well differentiated Squamous Cell Carcinoma	Khaini-chewing more than 10 years	Veg & Non-veg	Positive
DC36	2014-06-11	62	F	Malignancy	Well differentiated Squamous Cell Carcinoma	Pan masala chewing (10-12packets/day)since last 30 years	Veg & Non-veg	Positive
DC69	2014-09-11	44	M	Malignancy(recurrence case of maligancy)	Well differentiated Squamous Cell Carcinoma	Pan masala and jarda, but patient had left habit 2 yers back whn he was diagnosed with malignancy	Veg/Non-veg	Negative
DC92	2015-01-02	41	M	Malignancy	Well differentiated Squamous Cell Carcinoma	Pan with tobacco	Veg/nonveg	Negative
DC102	2015-01-15	42	F	Malignancy	Well differentiated Squamous Cell Carcinoma	Pan daily 8-10 for more than 20 years	Veg/nonveg	Positive
DC118	2015-02-11	56	M	Malignancy	Well differentiated Squamous Cell Carcinoma	NA	NA	Positive
DC120	2015-02-12	45	M	Malignancy	Well differentiated Squamous Cell Carcinoma	NA	NA	Positive
DC125	2015-02-19	35	M	OSMF with Malignancy	Well differentiated Squamous Cell Carcinoma	Khaini 8-10 times a day for more than 20 years, areca nut chewing and cigarette smoking occasionally	Veg/Non-veg	Negative
DC126	2015-02-20	50	M	Malignancy	Well differentiated Squamous Cell Carcinoma	Pan chewing	Non-veg	Positive
DC128	2015-02-24	60	M	Malignancy	Well differentiated Squamous Cell Carcinoma	Pan chewing 15 times a day	Non-veg	Negative
DC132	2015-02-26	62	M	Malignancy	Well differentiated Squamous Cell Carcinoma	Bidi smoking 1 packet/day for more than 35 days	Veg & nonveg twice a day	Negative
DC133	2015-02-26	55	M	Malignancy	Well differentiated Squamous Cell Carcinoma	Khaini chewing for more than 30 years	veg&nonveg	Positive
DC137	2015-03-03	50	F	Malignancy	Well differentiated Squamous Cell Carcinoma	Placing 'Gurakhu' at the site of the lsion 3-4 times / day for 15 mins / placement	Nonveg	Negative
DC139	2015-03-09	45	F	Malignancy	Well differentiated Squamous Cell Carcinoma	Pan chewing (15/day)	nonveg	Negative
DC153	2015-03-24	38	M	Malignancy	Well differentiated Squamous Cell Carcinoma	Khaini (20 times/day) and pan with jarda (6-8/day) for ~15 years	Non-veg	Negative
DC156	2015-03-30	60	M	Malignancy	Well differentiated Squamous Cell Carcinoma	Pan masala 8-10 packets/day &bidi 1packet/day smoking since more than 25 years (left habitsince 2 months)	Veg/ Non-veg	Negative
DC157	2015-03-30	40	M	Tongue Carcinoma	Well differentiated Squamous Cell Carcinoma	Pan masala & jarda Supari chewing	Veg/ Non-veg	Negative
DC162	2015-04-02	44	M	Erythroplakia	Well differentiated Squamous Cell Carcinoma	Pan (4-5/day) and bidi (4/day) for last 20 years	Non-veg	Negative
DC163	2015-04-02	72	F	Malignancy	Well differentiated Squamous Cell Carcinoma	Usage of tobacco	Non-veg	Positive
DC165	2015-04-07	61	M	Malignancy	Well differentiated Squamous Cell Carcinoma	Khaini chewing for 20 years	Non-veg	Positive
DC166	2015-04-07	62	M	Malignancy	Well differentiated Squamous Cell Carcinoma	bidi (10-12/day for last 15years,alcohol	Non-veg	Positive
DC170	2015-04-13	40	F	Malignancy	Well differentiated Squamous Cell Carcinoma	Pan masala chewing with supari occassionally since 20 years	veg & nonveg	Positive
DC171	2015-04-14	61	M	Malignancy	Well differentiated Squamous Cell Carcinoma	Pan and Khaini	Non-veg	Positive
DC172	2015-04-16	45	F	Malignancy	Well differentiated Squamous Cell Carcinoma	NA	NA	Positive
DC177	2015-05-05	46	M	Malignancy	Well differentiated Squamous Cell Carcinoma	no habit	nonveg	Negative
DC178	2015-05-05	30	F	Malignancy	Well differentiated Squamous Cell Carcinoma	pan,tobacco(6/day)	nonveg	Positive
DC181	5-14-15	59	M	Malignancy	Well differentiated Squamous Cell Carcinoma	tobacco chewing since 10years	nonveg	Negative
DC183	5-20-15	71	F	Malignancy	Well differentiated Squamous Cell Carcinoma	pan chewing	veg	Negative
DC184	5015-05-25	65	F	Malignancy	Well differentiated Squamous Cell Carcinoma	supari,pan	nonveg	Negative
DC200	2015-09-11	55	M	Malignancy	Well differentiated Squamous Cell Carcinoma	NA	NA	Positive
DC201	2015-09-11	35	M	Malignancy	Well differentiated Squamous Cell Carcinoma	NA	NA	Positive
DC203	2015-09-21	68	M	Malignancy	Well differentiated Squamous Cell Carcinoma	NA	NA	Positive
DC206	2015-09-28	60	M	Malignancy	Well differentiated Squamous Cell Carcinoma	NA	NA	Positive
DC209	2015-10-06		M	Malignancy	Well differentiated Squamous Cell Carcinoma	NA	NA	Negative
DC211	2015-11-02	60	M	Malignancy	Well differentiated Squamous Cell Carcinoma	NA	NA	Positive
DC212	2015-11-05	32	M	Malignancy	Well differentiated Squamous Cell Carcinoma	NA	NA	Positive
DC219	2015-11-30	45	M	Malignancy	Well differentiated Squamous Cell Carcinoma	NA	NA	Negative
DC129	2015-02-25	70	F	Malignancy	Well differentiated Squamous Cell Carcinoma	NA	NA	Negative
DC134	2015-02-26	65	M	Malignancy	Well differentiated Squamous Cell Carcinoma	no habit	veg& nonveg	Negative
DC150	2015-03-23	27	M	Malignancy	Well differentiated Squamous Cell Carcinoma	no habit	NA	Negative
DC173	2015-04-23	47	M	Malignancy	Well differentiated Squamous Cell Carcinoma	Gutka (10-15 packets/day since 15 years) and alcohol 120 ml / day since 6-7 years	veg & nonveg	Negative
DC174	2015-04-27	60	F	Malignancy	Well differentiated Squamous Cell Carcinoma	no habit	veg & nonveg	Positive
DC105	2015-01-22	66	M	Verrucous Hyperplasia	Well differentiated Squamous Cell Carcinoma	No distinctive oral habit	Veg/nonveg	Positive
DC122	2015-02-16	65	F	Malignancy	Well differentiated Squamous Cell Carcinoma	Nassi intake	Veg/Non-veg	Positive
DC175	2015-04-27	46	M	Leukoplakia	Well differentiated Squamous Cell Carcinoma	tobacco	veg & nonveg	Positive
DC220	2015-12-01	60	M	Malignancy	Well differentiated Squamous Cell Carcinoma	NA	NA	Positive
