# Supplementary material for: Genome-wide DNA methylation profile identified a unique set of differentially methylated immune genes in oral squamous cell carcinoma patients in India
Source: Clin Epigenetics. 2017 Feb 3;9:13. doi: 10.1186/s13148-017-0314-x (PMC5292006; doi:10.1186/s13148-017-0314-x)
Supplement: Additional file 3: Table S2. — Clinical and demographic charecteristics of the TCGA samples included in this study. Table S3. Hazard ratio estimated in cox model based on death due to oral cancer by age, stage and node involvement. (XLSX 54 kb) [file 13148_2017_314_MOESM3_ESM.xlsx]

## Sheet: TableS2
bcr_patient_barcode	anatomic_organ_subdivision	clinical_stage	hpv_status_p16	hpv_status_ish	gender	race	ethnicity	history_other_malignancy	history_neoadjuvant_treatment	lymph_node_dissection_method	lymph_node_dissection_method	lymph_nodes_examined_count	lymph_nodes_examined	lymph_nodes_examined_he_count	lymph_nodes_examined_ihc_count	margin_status	vital_status	last_contact_days_to	death_days_to	tumor_status	tumor_grade	hpv_status_p16	hpv_status_ish	tobacco_smoking_history_indicator	alcohol_history_documented	age_at_initial_pathologic_diagnosis	clinical_M	clinical_N	clinical_T
TCGA-4P-AA8J	Oral Tongue	Stage IVA	Negative	[Not Evaluated]	MALE	BLACK OR AFRICAN AMERICAN	NOT HISPANIC OR LATINO	No	No	Modified Radical Neck Dissection	Modified Radical Neck Dissection	YES	44	6	[Not Available]	Negative	Alive	102	[Not Applicable]	TUMOR FREE	G2	Negative	[Not Evaluated]	[Unknown]	NO	66	M0	N2a	T4a
TCGA-BA-4074	Oral Tongue	Stage IVA	[Not Available]	[Not Available]	MALE	WHITE	NOT HISPANIC OR LATINO	No	No	Modified Radical Neck Dissection	Modified Radical Neck Dissection	YES	47	5	[Not Available]	Positive	Dead	462	462	WITH TUMOR	G3	[Not Available]	[Not Available]	Current smoker	YES	69	M0	N2c	T3
TCGA-BA-4075	Oral Tongue	Stage IVA	[Not Available]	[Not Available]	MALE	BLACK OR AFRICAN AMERICAN	NOT HISPANIC OR LATINO	Yes	Yes	[Not Available]	Modified Radical Neck Dissection	YES	48	0	[Not Available]	Positive	Dead	[Not Available]	283	WITH TUMOR	G2	[Not Available]	[Not Available]	Current smoker	YES	49	M0	N1	T4a
TCGA-BA-4077	Base of tongue	Stage IVB	[Not Available]	[Not Available]	FEMALE	WHITE	NOT HISPANIC OR LATINO	Yes	Yes	[Not Available]	[Not Available]	NO	0	[Not Available]	[Not Available]	Negative	Dead	[Not Available]	1134	WITH TUMOR	G2	[Not Available]	[Not Available]	Current reformed smoker for < or = 15 years	YES	45	M0	N3	T4b
TCGA-BA-5149	Floor of mouth	Stage IVA	[Not Available]	[Not Available]	MALE	WHITE	NOT HISPANIC OR LATINO	No	No	[Not Available]	[Not Available]	YES	50	5	[Not Available]	Negative	Alive	248	[Not Applicable]	TUMOR FREE	G2	[Not Available]	[Not Available]	Current smoker	YES	47	M0	N2b	T3
TCGA-BA-5151	Buccal Mucosa	Stage IVA	[Not Available]	[Not Available]	MALE	WHITE	NOT HISPANIC OR LATINO	No	No	Modified Radical Neck Dissection	[Not Available]	YES	33	0	[Not Available]	Close	Alive	190	[Not Applicable]	TUMOR FREE	G1	[Not Available]	[Not Available]	Current reformed smoker for > 15 years	YES	72	M0	N0	T4a
TCGA-BA-5556	Floor of mouth	Stage II	[Not Available]	[Not Available]	FEMALE	WHITE	NOT HISPANIC OR LATINO	No	No	Modified Radical Neck Dissection	Modified Radical Neck Dissection	YES	81	0	[Not Available]	[Not Available]	Alive	179	[Not Applicable]	TUMOR FREE	G3	[Not Available]	[Not Available]	Current reformed smoker for < or = 15 years	YES	58	M0	N0	T2
TCGA-BA-5557	Oral Tongue	Stage IVA	[Not Available]	[Not Available]	FEMALE	[Not Available]	HISPANIC OR LATINO	Yes	No	[Not Available]	Modified Radical Neck Dissection	YES	34	1	[Not Available]	Negative	Alive	242	[Not Applicable]	TUMOR FREE	G2	[Not Available]	[Not Available]	Lifelong Non-smoker	YES	41	M0	N2	T2
TCGA-BA-5558	Hard Palate	Stage IVA	[Not Available]	[Not Available]	MALE	WHITE	NOT HISPANIC OR LATINO	No	No	[Not Available]	Modified Radical Neck Dissection	YES	37	0	[Not Available]	[Not Available]	Alive	1636	[Not Applicable]	TUMOR FREE	G1	[Not Available]	[Not Available]	Lifelong Non-smoker	YES	65	M0	N1	T4a
TCGA-BA-6871	Base of tongue	Stage IVA	[Not Available]	[Not Available]	MALE	WHITE	[Not Available]	Yes	No	[Not Available]	[Not Available]	[Not Available]	[Not Available]	[Not Available]	[Not Available]	[Not Available]	Alive	63	[Not Applicable]	WITH TUMOR	G2	[Not Available]	[Not Available]	Current reformed smoker for < or = 15 years	YES	75	M0	N2b	T3
TCGA-BA-6872	Floor of mouth	Stage IVA	[Not Available]	[Not Available]	MALE	WHITE	NOT HISPANIC OR LATINO	No	No	Functional (Limited) Neck Dissection	Modified Radical Neck Dissection	YES	50	6	[Not Available]	Negative	Dead	[Not Available]	384	WITH TUMOR	G2	[Not Available]	[Not Available]	Current smoker	YES	47	M0	N2c	T3
TCGA-BA-6873	Oral Tongue	Stage IVA	[Not Available]	[Not Available]	MALE	WHITE	HISPANIC OR LATINO	No	No	Functional (Limited) Neck Dissection	[Not Available]	YES	48	3	[Not Available]	Close	Alive	113	[Not Applicable]	[Not Available]	G2	[Not Available]	[Not Available]	Current smoker	YES	28	M0	N2b	T2
TCGA-BA-7269	Oral Tongue	Stage III	[Not Available]	[Not Available]	MALE	WHITE	NOT HISPANIC OR LATINO	No	No	[Not Available]	Functional (Limited) Neck Dissection	YES	17	1	[Not Available]	Negative	Alive	236	[Not Applicable]	TUMOR FREE	G1	[Not Available]	[Not Available]	Current smoker	YES	61	M0	N1	T2
TCGA-BA-A4IG	Base of tongue	Stage IVA	[Not Available]	[Not Available]	MALE	WHITE	NOT HISPANIC OR LATINO	Yes, History of Prior Malignancy	No	Functional (Limited) Neck Dissection	Functional (Limited) Neck Dissection	YES	67	6	[Not Available]	Negative	Alive	519	[Not Applicable]	TUMOR FREE	G3	[Not Available]	[Not Available]	Current reformed smoker for > 15 years	YES	77	M0	N2	T2
TCGA-BA-A6D8	Floor of mouth	Stage IVA	Negative	Negative	MALE	BLACK OR AFRICAN AMERICAN	[Not Evaluated]	No	No	Modified Radical Neck Dissection	Modified Radical Neck Dissection	YES	77	7	[Not Available]	Positive	Alive	513	[Not Applicable]	TUMOR FREE	G2	Negative	Negative	Current reformed smoker for < or = 15 years	YES	59	M0	N2c	T4a
TCGA-BA-A6DB	Oral Tongue	Stage II	Negative	Negative	FEMALE	WHITE	NOT HISPANIC OR LATINO	No	No	[Not Available]	Functional (Limited) Neck Dissection	YES	24	0	[Not Available]	Negative	Alive	216	[Not Applicable]	WITH TUMOR	G1	Negative	Negative	Lifelong Non-smoker	YES	24	M0	N0	T2
TCGA-BA-A6DD	Floor of mouth	Stage IVA	Negative	Negative	MALE	BLACK OR AFRICAN AMERICAN	NOT HISPANIC OR LATINO	No	No	Radical Neck Dissection	Modified Radical Neck Dissection	YES	42	5	[Not Available]	Positive	Dead	[Not Available]	173	WITH TUMOR	G2	Negative	Negative	Current smoker	YES	44	M0	N2c	T4a
TCGA-BA-A6DE	Oral Tongue	Stage III	Negative	Negative	FEMALE	WHITE	NOT HISPANIC OR LATINO	No	No	Functional (Limited) Neck Dissection	Functional (Limited) Neck Dissection	YES	73	0	[Not Available]	Negative	Alive	182	[Not Applicable]	TUMOR FREE	G2	Negative	Negative	Current smoker	YES	70	M0	N0	T3
TCGA-BA-A6DF	Floor of mouth	Stage IVA	Positive	Negative	FEMALE	WHITE	NOT HISPANIC OR LATINO	No	No	Functional (Limited) Neck Dissection	[Not Available]	YES	28	0	[Not Available]	Close	Dead	[Not Available]	238	TUMOR FREE	G2	Positive	Negative	[Not Available]	YES	80	M0	N2b	T4a
TCGA-BA-A6DG	Oral Tongue	Stage IVA	Negative	Negative	MALE	WHITE	NOT HISPANIC OR LATINO	No	No	[Not Available]	[Not Available]	NO	[Not Available]	[Not Available]	[Not Available]	[Not Available]	Dead	[Not Available]	69	WITH TUMOR	G2	Negative	Negative	Current reformed smoker for > 15 years	YES	49	M0	N2b	T4a
TCGA-BB-4224	Oral Tongue	Stage III	[Not Available]	[Not Available]	MALE	WHITE	NOT HISPANIC OR LATINO	No	No	[Not Available]	[Not Available]	YES	51	[Not Available]	[Not Available]	Negative	Alive	278	[Not Applicable]	WITH TUMOR	G2	[Not Available]	[Not Available]	Lifelong Non-smoker	YES	52	M0	N0	T3
TCGA-BB-4225	Base of tongue	Stage IVA	[Not Available]	[Not Available]	MALE	WHITE	NOT HISPANIC OR LATINO	No	No	[Not Available]	[Not Available]	[Not Available]	[Not Available]	[Not Available]	[Not Available]	[Not Available]	Alive	140	[Not Applicable]	WITH TUMOR	G3	[Not Available]	[Not Available]	Current reformed smoker for < or = 15 years	YES	73	M0	N2c	T3
TCGA-BB-4228	Base of tongue	Stage II	Positive	[Not Available]	MALE	WHITE	NOT HISPANIC OR LATINO	No	No	[Not Available]	[Not Available]	[Not Available]	[Not Available]	[Not Available]	[Not Available]	Negative	Alive	558	[Not Applicable]	TUMOR FREE	GX	Positive	[Not Available]	Current smoker	YES	50	M0	N0	T2
TCGA-BB-7861	Base of tongue	Stage III	Positive	Positive	MALE	WHITE	NOT HISPANIC OR LATINO	No	No	[Not Available]	[Not Available]	YES	12	1	[Not Available]	[Not Available]	Alive	310	[Not Applicable]	TUMOR FREE	[Not Available]	Positive	Positive	Current smoker	NO	56	M0	N1	TX
TCGA-BB-7863	Oral Tongue	Stage III	[Not Available]	[Not Available]	FEMALE	WHITE	HISPANIC OR LATINO	No	No	[Not Available]	[Not Available]	YES	16	0	[Not Available]	Negative	Alive	423	[Not Applicable]	TUMOR FREE	G2	[Not Available]	[Not Available]	Lifelong Non-smoker	YES	43	M0	N0	T3
TCGA-BB-7871	Base of tongue	Stage IVA	[Not Available]	[Not Available]	FEMALE	WHITE	NOT HISPANIC OR LATINO	No	No	Modified Radical Neck Dissection	Radical Neck Dissection	YES	90	44	[Not Available]	Positive	Alive	428	[Not Applicable]	WITH TUMOR	G2	[Not Available]	[Not Available]	Current smoker	YES	64	M0	N2c	T4a
TCGA-BB-7872	Oral Tongue	Stage IVA	Positive	Negative	MALE	ASIAN	NOT HISPANIC OR LATINO	No	No	[Not Available]	[Not Available]	YES	74	0	[Not Available]	Positive	Alive	436	[Not Applicable]	TUMOR FREE	G3	Positive	Negative	Lifelong Non-smoker	YES	63	M0	N2c	T2
TCGA-BB-8601	Floor of mouth	Stage II	[Not Evaluated]	[Not Evaluated]	MALE	BLACK OR AFRICAN AMERICAN	NOT HISPANIC OR LATINO	No	No	[Not Available]	Functional (Limited) Neck Dissection	YES	16	1	[Not Available]	Negative	Alive	624	[Not Applicable]	WITH TUMOR	G2	[Not Evaluated]	[Not Evaluated]	Current reformed smoker for < or = 15 years	YES	84	M0	N0	T2
TCGA-BB-A5HU	Oral Cavity	Stage IVA	[Not Evaluated]	Negative	MALE	WHITE	NOT HISPANIC OR LATINO	Yes, History of Synchronous and or Bilateral Malignancy	No	[Not Available]	Modified Radical Neck Dissection	YES	30	1	0	Negative	Alive	383	[Not Applicable]	TUMOR FREE	G2	[Not Evaluated]	Negative	Lifelong Non-smoker	YES	47	M0	N2b	T4
TCGA-BB-A5HZ	Oral Cavity	Stage IVA	[Not Evaluated]	[Not Evaluated]	MALE	WHITE	NOT HISPANIC OR LATINO	No	No	[Not Available]	Functional (Limited) Neck Dissection	YES	39	1	[Not Available]	Negative	Alive	350	[Not Applicable]	TUMOR FREE	G2	[Not Evaluated]	[Not Evaluated]	Lifelong Non-smoker	YES	65	M0	N1	T4
TCGA-BB-A6UO	Oral Tongue	Stage IVA	[Not Evaluated]	[Not Evaluated]	FEMALE	WHITE	NOT HISPANIC OR LATINO	No	No	Radical Neck Dissection	[Not Available]	YES	28	[Not Available]	3	Close	Dead	[Not Available]	268	WITH TUMOR	G2	[Not Evaluated]	[Not Evaluated]	Current smoker	NO	61	MX	N2	T3
TCGA-C9-A47Z	Oral Tongue	Stage III	[Not Available]	[Not Available]	FEMALE	ASIAN	NOT HISPANIC OR LATINO	No	No	[Not Available]	[Not Available]	YES	2	1	[Not Available]	[Not Available]	Alive	5	[Not Applicable]	TUMOR FREE	G1	[Not Available]	[Not Available]	Lifelong Non-smoker	NO	72	M0	N1	T2
TCGA-C9-A480	Oral Tongue	Stage III	[Not Available]	[Not Available]	FEMALE	ASIAN	NOT HISPANIC OR LATINO	No	No	[Not Available]	[Not Available]	NO	[Not Available]	[Not Available]	[Not Available]	[Not Available]	Alive	4	[Not Applicable]	TUMOR FREE	G1	[Not Available]	[Not Available]	Lifelong Non-smoker	NO	45	M0	N0	T3
TCGA-CN-4725	Oral Tongue	Stage II	Negative	Negative	MALE	WHITE	NOT HISPANIC OR LATINO	No	No	[Not Available]	Modified Radical Neck Dissection	YES	16	0	0	Negative	Alive	310	[Not Applicable]	TUMOR FREE	G2	Negative	Negative	Lifelong Non-smoker	NO	60	M0	N0	T2
TCGA-CN-4726	Buccal Mucosa	Stage IVA	Negative	Negative	MALE	WHITE	NOT HISPANIC OR LATINO	No	No	Functional (Limited) Neck Dissection	[Not Available]	YES	14	6	0	Positive	Dead	[Not Available]	142	WITH TUMOR	G2	Negative	Negative	Current smoker	YES	68	M0	N2	T3
TCGA-CN-4728	Oral Cavity	Stage IVA	Negative	[Not Available]	MALE	WHITE	NOT HISPANIC OR LATINO	No	No	Functional (Limited) Neck Dissection	Functional (Limited) Neck Dissection	YES	58	2	0	Negative	Alive	325	[Not Applicable]	TUMOR FREE	G2	Negative	[Not Available]	Current smoker	YES	56	M0	N2	T2
TCGA-CN-4729	Oral Cavity	Stage IVA	[Not Available]	[Not Available]	MALE	WHITE	NOT HISPANIC OR LATINO	No	No	Functional (Limited) Neck Dissection	[Not Available]	YES	24	1	0	Negative	Alive	156	[Not Applicable]	TUMOR FREE	G2	[Not Available]	[Not Available]	Current reformed smoker for < or = 15 years	YES	73	M0	N0	T4a
TCGA-CN-4730	Floor of mouth	Stage IVA	[Not Available]	[Not Available]	MALE	WHITE	NOT HISPANIC OR LATINO	No	No	[Not Available]	Functional (Limited) Neck Dissection	YES	37	1	0	Negative	Alive	343	[Not Applicable]	TUMOR FREE	G2	[Not Available]	[Not Available]	Current smoker	YES	62	M0	N2b	T4a
TCGA-CN-4731	Buccal Mucosa	Stage IVA	Negative	Negative	FEMALE	WHITE	NOT HISPANIC OR LATINO	No	No	Functional (Limited) Neck Dissection	Functional (Limited) Neck Dissection	YES	52	3	0	Negative	Alive	383	[Not Applicable]	TUMOR FREE	G3	Negative	Negative	Current reformed smoker for < or = 15 years	YES	63	M0	N2	T4a
TCGA-CN-4733	Oral Tongue	Stage I	Negative	Negative	MALE	WHITE	NOT HISPANIC OR LATINO	No	No	Modified Radical Neck Dissection	[Not Available]	YES	29	1	0	Negative	Alive	523	[Not Applicable]	TUMOR FREE	G3	Negative	Negative	Lifelong Non-smoker	NO	61	M0	N0	T1
TCGA-CN-4734	Buccal Mucosa	Stage II	Negative	Negative	MALE	WHITE	NOT HISPANIC OR LATINO	No	No	[Not Available]	Functional (Limited) Neck Dissection	YES	36	0	0	Negative	Alive	227	[Not Applicable]	TUMOR FREE	G2	Negative	Negative	Current reformed smoker for < or = 15 years	YES	70	M0	N0	T2
TCGA-CN-4736	Oral Tongue	Stage II	[Not Available]	[Not Available]	FEMALE	WHITE	NOT HISPANIC OR LATINO	No	No	[Not Available]	[Not Available]	NO	[Not Available]	[Not Available]	[Not Available]	Negative	Dead	[Not Available]	395	WITH TUMOR	G2	[Not Available]	[Not Available]	Current reformed smoker for < or = 15 years	YES	70	M0	N0	T2
TCGA-CN-4737	Oral Tongue	Stage II	Negative	Negative	MALE	WHITE	NOT HISPANIC OR LATINO	No	No	[Not Available]	Functional (Limited) Neck Dissection	YES	36	2	0	Negative	Alive	240	[Not Applicable]	TUMOR FREE	G2	Negative	Negative	Lifelong Non-smoker	NO	19	M0	N0	T2
TCGA-CN-4740	Oral Cavity	Stage IVA	[Not Available]	[Not Available]	FEMALE	WHITE	[Not Available]	No	No	[Not Available]	Functional (Limited) Neck Dissection	YES	26	0	0	Negative	Alive	811	[Not Applicable]	WITH TUMOR	G2	[Not Available]	[Not Available]	Current reformed smoker for < or = 15 years	YES	79	M0	N0	T4a
TCGA-CN-4742	Oral Tongue	Stage IVA	Negative	Negative	FEMALE	WHITE	NOT HISPANIC OR LATINO	No	No	Functional (Limited) Neck Dissection	Functional (Limited) Neck Dissection	YES	49	3	[Not Available]	Negative	Dead	[Not Available]	397	WITH TUMOR	G3	Negative	Negative	Current smoker	YES	48	M0	N1	T4a
TCGA-CN-5358	Floor of mouth	Stage III	Negative	Negative	MALE	WHITE	NOT HISPANIC OR LATINO	No	No	Modified Radical Neck Dissection	Modified Radical Neck Dissection	YES	57	0	0	Negative	Alive	173	[Not Applicable]	TUMOR FREE	G2	Negative	Negative	Current reformed smoker for < or = 15 years	YES	60	M0	N1	T2
TCGA-CN-5359	Floor of mouth	Stage IVA	Negative	Negative	MALE	WHITE	NOT HISPANIC OR LATINO	No	No	Functional (Limited) Neck Dissection	Functional (Limited) Neck Dissection	YES	29	3	0	Negative	Dead	[Not Available]	377	WITH TUMOR	G2	Negative	Negative	Current smoker	YES	59	M0	N1	T4a
TCGA-CN-5364	Floor of mouth	Stage IVA	[Not Available]	[Not Available]	MALE	WHITE	NOT HISPANIC OR LATINO	No	No	Functional (Limited) Neck Dissection	Functional (Limited) Neck Dissection	YES	73	9	0	Negative	Dead	[Not Available]	493	TUMOR FREE	G2	[Not Available]	[Not Available]	Current smoker	YES	55	M0	N2c	T4a
TCGA-CN-5367	Oral Tongue	Stage IVA	[Not Available]	[Not Available]	FEMALE	WHITE	NOT HISPANIC OR LATINO	No	No	Functional (Limited) Neck Dissection	Functional (Limited) Neck Dissection	YES	46	2	0	Negative	Dead	[Not Available]	352	TUMOR FREE	G2	[Not Available]	[Not Available]	Current reformed smoker for < or = 15 years	YES	60	M0	N0	T4a
TCGA-CN-5369	Hard Palate	Stage IVA	[Not Available]	[Not Available]	FEMALE	WHITE	NOT HISPANIC OR LATINO	No	No	Functional (Limited) Neck Dissection	Functional (Limited) Neck Dissection	YES	82	0	0	Negative	Dead	[Not Available]	380	[Not Available]	G3	[Not Available]	[Not Available]	Current smoker	NO	90	M0	N1	T4a
TCGA-CN-5370	Oral Tongue	Stage II	Negative	Negative	MALE	WHITE	NOT HISPANIC OR LATINO	No	No	[Not Available]	Functional (Limited) Neck Dissection	YES	40	1	0	Negative	Dead	[Not Available]	259	WITH TUMOR	G3	Negative	Negative	Current reformed smoker for < or = 15 years	YES	78	M0	N0	T2
TCGA-CN-5373	Floor of mouth	Stage II	Negative	Negative	FEMALE	WHITE	NOT HISPANIC OR LATINO	No	No	Functional (Limited) Neck Dissection	Functional (Limited) Neck Dissection	YES	30	0	0	Negative	Alive	413	[Not Applicable]	TUMOR FREE	G1	Negative	Negative	Current reformed smoker for < or = 15 years	YES	55	M0	N0	T2
TCGA-CN-6016	Floor of mouth	Stage IVA	Negative	Negative	MALE	WHITE	NOT HISPANIC OR LATINO	No	No	Functional (Limited) Neck Dissection	Functional (Limited) Neck Dissection	YES	75	1	0	Negative	Alive	202	[Not Applicable]	TUMOR FREE	G2	Negative	Negative	Current smoker	YES	64	M0	N1	T4a
TCGA-CN-6017	Oral Tongue	Stage III	Negative	Negative	MALE	WHITE	NOT HISPANIC OR LATINO	No	No	Modified Radical Neck Dissection	[Not Available]	YES	30	3	0	Negative	Alive	160	[Not Applicable]	TUMOR FREE	G2	Negative	Negative	Current reformed smoker for > 15 years	YES	55	M0	N1	T2
TCGA-CN-6018	Oral Cavity	Stage IVA	[Not Available]	[Not Available]	FEMALE	WHITE	NOT HISPANIC OR LATINO	No	No	Functional (Limited) Neck Dissection	Functional (Limited) Neck Dissection	YES	20	2	0	Negative	Alive	45	[Not Applicable]	TUMOR FREE	G2	[Not Available]	[Not Available]	Lifelong Non-smoker	NO	85	M0	N2c	T4a
TCGA-CN-6019	Oral Tongue	Stage IVA	Negative	Negative	MALE	WHITE	NOT HISPANIC OR LATINO	No	No	[Not Available]	[Not Available]	YES	45	0	0	[Not Available]	Alive	135	[Not Applicable]	TUMOR FREE	G2	Negative	Negative	Current reformed smoker for < or = 15 years	YES	61	M0	N0	T4a
TCGA-CN-6020	Oral Cavity	Stage IVA	Negative	Negative	MALE	BLACK OR AFRICAN AMERICAN	NOT HISPANIC OR LATINO	No	No	Functional (Limited) Neck Dissection	Functional (Limited) Neck Dissection	YES	68	1	0	Negative	Alive	98	[Not Applicable]	TUMOR FREE	G2	Negative	Negative	Current smoker	YES	58	M0	N2c	T3
TCGA-CN-6024	Oral Tongue	Stage IVA	Negative	Negative	MALE	WHITE	NOT HISPANIC OR LATINO	No	No	Functional (Limited) Neck Dissection	Functional (Limited) Neck Dissection	YES	39	6	0	Negative	Alive	224	[Not Applicable]	WITH TUMOR	G2	Negative	Negative	Current smoker	YES	66	M0	N2	T4a
TCGA-CN-6994	Oral Cavity	Stage IVA	[Not Available]	[Not Available]	MALE	WHITE	NOT HISPANIC OR LATINO	No	No	Modified Radical Neck Dissection	[Not Available]	YES	37	0	0	Negative	Alive	119	[Not Applicable]	TUMOR FREE	G2	[Not Available]	[Not Available]	Current reformed smoker for > 15 years	[Not Available]	67	M0	N2b	T4a
TCGA-CN-6995	Floor of mouth	Stage IVA	[Not Available]	[Not Available]	MALE	WHITE	NOT HISPANIC OR LATINO	No	No	Functional (Limited) Neck Dissection	Functional (Limited) Neck Dissection	YES	51	0	0	Negative	Dead	[Not Available]	112	TUMOR FREE	G2	[Not Available]	[Not Available]	Current smoker	NO	78	M0	N1	T4a
TCGA-CN-6996	Oral Tongue	Stage IVA	[Not Available]	[Not Available]	FEMALE	WHITE	NOT HISPANIC OR LATINO	No	No	[Not Available]	Modified Radical Neck Dissection	YES	24	5	0	Negative	Alive	114	[Not Applicable]	TUMOR FREE	G2	[Not Available]	[Not Available]	Lifelong Non-smoker	NO	58	M0	N2b	T3
TCGA-CN-6998	Oral Tongue	Stage IVA	Negative	Negative	MALE	WHITE	NOT HISPANIC OR LATINO	No	No	[Not Available]	Functional (Limited) Neck Dissection	YES	26	2	0	Negative	Alive	46	[Not Applicable]	TUMOR FREE	G2	Negative	Negative	Current smoker	NO	53	M0	N1	T4a
TCGA-CN-A498	Base of tongue	Stage II	[Not Evaluated]	[Not Evaluated]	FEMALE	WHITE	NOT HISPANIC OR LATINO	No	No	Functional (Limited) Neck Dissection	[Not Available]	YES	23	0	[Not Available]	Negative	Alive	443	[Not Applicable]	WITH TUMOR	G1	[Not Evaluated]	[Not Evaluated]	Current reformed smoker for < or = 15 years	NO	61	M0	N0	T2
TCGA-CN-A63V	Buccal Mucosa	Stage IVA	Negative	[Not Evaluated]	MALE	WHITE	NOT HISPANIC OR LATINO	No	No	Modified Radical Neck Dissection	[Not Available]	YES	45	0	0	Negative	Alive	484	[Not Applicable]	TUMOR FREE	G2	Negative	[Not Evaluated]	Current smoker	NO	59	M0	N0	T4
TCGA-CN-A640	Oral Tongue	Stage IVA	Positive	[Not Evaluated]	FEMALE	WHITE	NOT HISPANIC OR LATINO	No	No	Functional (Limited) Neck Dissection	Functional (Limited) Neck Dissection	YES	63	0	2	Negative	Dead	[Not Available]	134	TUMOR FREE	G2	Positive	[Not Evaluated]	Lifelong Non-smoker	YES	40	M0	N2b	T3
TCGA-CN-A642	Floor of mouth	Stage IVA	Negative	[Not Available]	MALE	WHITE	NOT HISPANIC OR LATINO	No	No	Functional (Limited) Neck Dissection	Functional (Limited) Neck Dissection	YES	110	0	7	Positive	Dead	[Not Available]	82	WITH TUMOR	G3	Negative	[Not Available]	Current reformed smoker for < or = 15 years	YES	57	M0	N2c	T3
TCGA-CN-A6UY	Base of tongue	Stage IVA	Positive	Positive	MALE	WHITE	NOT HISPANIC OR LATINO	No	No	[Not Available]	Functional (Limited) Neck Dissection	YES	43	2	[Not Available]	Negative	Alive	307	[Not Applicable]	TUMOR FREE	G2	Positive	Positive	Current reformed smoker for < or = 15 years	NO	57	M0	N2a	T3
TCGA-CN-A6V6	Base of tongue	Stage IVA	Positive	Positive	MALE	WHITE	NOT HISPANIC OR LATINO	No	No	[Not Available]	Functional (Limited) Neck Dissection	YES	33	2	[Not Available]	Positive	Alive	234	[Not Applicable]	TUMOR FREE	GX	Positive	Positive	Current reformed smoker for < or = 15 years	YES	59	M0	N2b	T2
TCGA-CQ-5324	Floor of mouth	Stage IVA	[Not Available]	[Not Available]	MALE	WHITE	NOT HISPANIC OR LATINO	No	No	Functional (Limited) Neck Dissection	[Not Available]	YES	24	0	0	Negative	Alive	1207	[Not Applicable]	TUMOR FREE	G2	[Not Available]	[Not Available]	Current reformed smoker for < or = 15 years	NO	59	M0	N2a	T3
TCGA-CQ-5325	Oral Tongue	Stage I	[Not Available]	[Not Available]	MALE	WHITE	NOT HISPANIC OR LATINO	No	No	Functional (Limited) Neck Dissection	[Not Available]	YES	22	0	0	Negative	Dead	654	654	WITH TUMOR	G2	[Not Available]	[Not Available]	Current reformed smoker for < or = 15 years	YES	65	M0	N0	T1
TCGA-CQ-5327	Oral Tongue	Stage IVA	[Not Available]	[Not Available]	FEMALE	ASIAN	NOT HISPANIC OR LATINO	No	No	Functional (Limited) Neck Dissection	Functional (Limited) Neck Dissection	YES	55	9	0	Negative	Alive	1184	[Not Applicable]	TUMOR FREE	G2	[Not Available]	[Not Available]	Lifelong Non-smoker	NO	61	M0	N2c	T3
TCGA-CQ-5329	Oral Tongue	Stage III	[Not Available]	[Not Available]	FEMALE	WHITE	NOT HISPANIC OR LATINO	No	No	Functional (Limited) Neck Dissection	Functional (Limited) Neck Dissection	YES	29	0	0	Negative	Alive	841	[Not Applicable]	TUMOR FREE	G2	[Not Available]	[Not Available]	Lifelong Non-smoker	NO	46	M0	N1	T3
TCGA-CQ-5330	Oral Tongue	Stage III	[Not Available]	[Not Available]	FEMALE	WHITE	NOT HISPANIC OR LATINO	No	No	[Not Available]	Functional (Limited) Neck Dissection	YES	44	3	0	Negative	Alive	896	[Not Applicable]	TUMOR FREE	G3	[Not Available]	[Not Available]	Current reformed smoker for > 15 years	NO	69	M0	N1	T3
TCGA-CQ-5331	Hard Palate	Stage IVA	[Not Available]	[Not Available]	FEMALE	WHITE	NOT HISPANIC OR LATINO	No	No	[Not Available]	[Not Available]	NO	[Not Available]	[Not Available]	[Not Available]	Negative	Alive	1028	[Not Applicable]	TUMOR FREE	G2	[Not Available]	[Not Available]	Current reformed smoker for > 15 years	NO	73	M0	N0	T4a
TCGA-CQ-5332	Floor of mouth	Stage III	[Not Available]	[Not Available]	MALE	WHITE	NOT HISPANIC OR LATINO	No	No	Functional (Limited) Neck Dissection	Functional (Limited) Neck Dissection	YES	31	0	0	Negative	Dead	[Not Available]	317	[Not Available]	G2	[Not Available]	[Not Available]	Current reformed smoker for < or = 15 years	YES	87	M0	N0	T3
TCGA-CQ-5333	Oral Tongue	Stage I	[Not Available]	[Not Available]	MALE	WHITE	NOT HISPANIC OR LATINO	No	No	Functional (Limited) Neck Dissection	[Not Available]	YES	21	0	0	Negative	Dead	341	341	WITH TUMOR	G3	[Not Available]	[Not Available]	Current reformed smoker for > 15 years	YES	74	M0	N0	T1
TCGA-CQ-5334	Buccal Mucosa	Stage IVB	[Not Available]	[Not Available]	MALE	WHITE	NOT HISPANIC OR LATINO	No	No	[Not Available]	Modified Radical Neck Dissection	YES	46	6	0	Close	Dead	129	129	WITH TUMOR	G2	[Not Available]	[Not Available]	Current reformed smoker for > 15 years	NO	87	M0	N2b	T4b
TCGA-CQ-6218	Floor of mouth	Stage III	[Not Available]	[Not Available]	FEMALE	WHITE	NOT HISPANIC OR LATINO	No	No	[Not Available]	Functional (Limited) Neck Dissection	YES	15	2	0	Negative	Alive	870	[Not Applicable]	TUMOR FREE	G2	[Not Available]	[Not Available]	Current reformed smoker for < or = 15 years	NO	52	M0	N0	T3
TCGA-CQ-6219	Oral Tongue	Stage IVA	[Not Available]	[Not Available]	FEMALE	WHITE	NOT HISPANIC OR LATINO	No	No	Functional (Limited) Neck Dissection	Functional (Limited) Neck Dissection	YES	55	1	0	Negative	Dead	[Not Available]	479	WITH TUMOR	G2	[Not Available]	[Not Available]	Current smoker	YES	50	M0	N2b	T3
TCGA-CQ-6220	Buccal Mucosa	Stage III	[Not Available]	[Not Available]	MALE	WHITE	NOT HISPANIC OR LATINO	No	No	Radical Neck Dissection	[Not Available]	YES	42	0	0	Close	Dead	[Not Available]	985	[Not Available]	G2	[Not Available]	[Not Available]	Lifelong Non-smoker	YES	69	M0	N1	T2
TCGA-CQ-6221	Oral Tongue	Stage II	[Not Available]	[Not Available]	MALE	WHITE	NOT HISPANIC OR LATINO	Yes	No	[Not Available]	[Not Available]	[Not Available]	[Not Available]	[Not Available]	[Not Available]	Negative	Alive	1000	[Not Applicable]	TUMOR FREE	G3	[Not Available]	[Not Available]	Current reformed smoker for > 15 years	YES	79	M0	N0	T2
TCGA-CQ-6222	Oral Tongue	Stage IVA	[Not Available]	[Not Available]	MALE	WHITE	NOT HISPANIC OR LATINO	No	No	[Not Available]	Modified Radical Neck Dissection	YES	66	2	0	Negative	Alive	1160	[Not Applicable]	TUMOR FREE	G2	[Not Available]	[Not Available]	Current reformed smoker for > 15 years	NO	63	M0	N2b	T3
TCGA-CQ-6224	Oral Tongue	Stage II	[Not Available]	[Not Available]	MALE	WHITE	NOT HISPANIC OR LATINO	No	No	Functional (Limited) Neck Dissection	[Not Available]	YES	29	3	0	Negative	Alive	985	[Not Applicable]	TUMOR FREE	G3	[Not Available]	[Not Available]	Current reformed smoker for < or = 15 years	YES	52	M0	N0	T2
TCGA-CQ-6225	Oral Tongue	Stage II	[Not Available]	[Not Available]	MALE	WHITE	NOT HISPANIC OR LATINO	No	Yes	Functional (Limited) Neck Dissection	[Not Available]	YES	25	0	0	Close	Dead	[Not Available]	403	[Not Available]	G2	[Not Available]	[Not Available]	Current reformed smoker for < or = 15 years	NO	65	M0	N0	T2
TCGA-CQ-6227	Oral Cavity	Stage III	[Not Available]	[Not Available]	MALE	WHITE	NOT HISPANIC OR LATINO	No	No	Functional (Limited) Neck Dissection	Functional (Limited) Neck Dissection	YES	59	8	0	Close	Dead	[Not Available]	129	WITH TUMOR	G2	[Not Available]	[Not Available]	Current reformed smoker for > 15 years	YES	77	M0	N1	T3
TCGA-CQ-6228	Floor of mouth	Stage III	[Not Available]	[Not Available]	FEMALE	WHITE	NOT HISPANIC OR LATINO	No	No	[Not Available]	Functional (Limited) Neck Dissection	YES	76	14	0	Negative	Dead	[Not Available]	456	[Not Available]	G2	[Not Available]	[Not Available]	Current smoker	YES	71	M0	N1	T2
TCGA-CQ-6229	Oral Tongue	Stage III	[Not Available]	[Not Available]	MALE	WHITE	NOT HISPANIC OR LATINO	No	No	[Not Available]	Functional (Limited) Neck Dissection	YES	21	0	0	Close	Alive	815	[Not Applicable]	TUMOR FREE	G2	[Not Available]	[Not Available]	Lifelong Non-smoker	NO	61	M0	N1	T2
TCGA-CQ-7064	Buccal Mucosa	Stage III	[Not Evaluated]	[Not Evaluated]	FEMALE	WHITE	NOT HISPANIC OR LATINO	No	No	Modified Radical Neck Dissection	[Not Available]	YES	30	1	0	Negative	Alive	1378	[Not Applicable]	TUMOR FREE	G2	[Not Evaluated]	[Not Evaluated]	Lifelong Non-smoker	YES	83	M0	N1	T3
TCGA-CQ-7065	Oral Tongue	Stage II	[Not Available]	[Not Available]	MALE	ASIAN	NOT HISPANIC OR LATINO	No	No	Functional (Limited) Neck Dissection	Functional (Limited) Neck Dissection	YES	39	0	0	Negative	Alive	1007	[Not Applicable]	TUMOR FREE	G2	[Not Available]	[Not Available]	Lifelong Non-smoker	NO	40	M0	N0	T2
TCGA-CQ-7067	Oral Tongue	Stage I	[Not Available]	[Not Available]	FEMALE	WHITE	NOT HISPANIC OR LATINO	Yes	No	[Not Available]	[Not Available]	YES	15	0	0	Negative	Alive	509	[Not Applicable]	TUMOR FREE	G3	[Not Available]	[Not Available]	[Not Available]	NO	75	M0	N0	T1
TCGA-CQ-7068	Floor of mouth	Stage II	[Not Available]	[Not Available]	FEMALE	WHITE	NOT HISPANIC OR LATINO	Yes	No	[Not Available]	Functional (Limited) Neck Dissection	YES	32	0	0	Negative	Alive	693	[Not Applicable]	TUMOR FREE	G2	[Not Available]	[Not Available]	Lifelong Non-smoker	NO	80	M0	N0	T2
TCGA-CQ-7071	Oral Cavity	Stage IVA	[Not Evaluated]	[Not Evaluated]	FEMALE	WHITE	NOT HISPANIC OR LATINO	No	No	Functional (Limited) Neck Dissection	[Not Available]	YES	22	1	0	Close	Alive	877	[Not Applicable]	TUMOR FREE	G2	[Not Evaluated]	[Not Evaluated]	Lifelong Non-smoker	YES	76	M0	N1	T4a
TCGA-CQ-7072	Floor of mouth	Stage IVA	[Not Evaluated]	[Not Evaluated]	MALE	WHITE	NOT HISPANIC OR LATINO	No	No	[Not Available]	Functional (Limited) Neck Dissection	YES	28	0	0	Negative	Alive	1950	[Not Applicable]	TUMOR FREE	G3	[Not Evaluated]	[Not Evaluated]	Current smoker	YES	51	M0	N0	T4a
TCGA-CQ-A4C6	Buccal Mucosa	Stage II	[Not Evaluated]	[Not Evaluated]	MALE	ASIAN	NOT HISPANIC OR LATINO	No	No	[Not Available]	Functional (Limited) Neck Dissection	YES	23	0	0	Negative	Alive	968	[Not Applicable]	TUMOR FREE	G2	[Not Evaluated]	[Not Evaluated]	Current reformed smoker for < or = 15 years	YES	63	M0	N0	T2
TCGA-CQ-A4C7	Floor of mouth	Stage II	[Not Evaluated]	[Not Evaluated]	MALE	WHITE	NOT HISPANIC OR LATINO	Yes, History of Prior Malignancy	No	Functional (Limited) Neck Dissection	[Not Available]	YES	24	1	0	Negative	Dead	[Not Available]	353	[Unknown]	G3	[Not Evaluated]	[Not Evaluated]	Current reformed smoker for > 15 years	YES	88	M0	N0	T2
TCGA-CQ-A4CA	Oral Tongue	Stage II	[Not Evaluated]	[Not Evaluated]	MALE	[Not Evaluated]	[Not Evaluated]	No	No	Functional (Limited) Neck Dissection	[Not Available]	YES	25	0	0	Negative	Alive	[Completed]	[Not Applicable]	TUMOR FREE	G2	[Not Evaluated]	[Not Evaluated]	Current smoker	YES	63	M0	N0	T2
TCGA-CQ-A4CB	Floor of mouth	Stage II	[Not Evaluated]	[Not Evaluated]	MALE	[Not Evaluated]	[Not Evaluated]	No	No	Functional (Limited) Neck Dissection	Functional (Limited) Neck Dissection	YES	26	1	0	Negative	Alive	545	[Not Applicable]	TUMOR FREE	G2	[Not Evaluated]	[Not Evaluated]	Current smoker	YES	59	M0	N0	T2
TCGA-CQ-A4CD	Oral Cavity	Stage IVB	[Not Evaluated]	[Not Evaluated]	MALE	WHITE	NOT HISPANIC OR LATINO	No	No	[Not Available]	Functional (Limited) Neck Dissection	YES	47	0	0	Close	Alive	548	[Not Applicable]	TUMOR FREE	G3	[Not Evaluated]	[Not Evaluated]	Lifelong Non-smoker	YES	69	M0	N0	T4b
TCGA-CQ-A4CE	Oral Tongue	Stage II	[Not Evaluated]	[Not Evaluated]	FEMALE	[Not Evaluated]	[Not Evaluated]	No	No	Functional (Limited) Neck Dissection	Functional (Limited) Neck Dissection	YES	37	0	0	Close	Alive	393	[Not Applicable]	TUMOR FREE	G2	[Not Evaluated]	[Not Evaluated]	Lifelong Non-smoker	YES	76	M0	N0	T2
TCGA-CQ-A4CG	Buccal Mucosa	Stage II	[Not Evaluated]	[Not Evaluated]	FEMALE	WHITE	NOT HISPANIC OR LATINO	No	No	Functional (Limited) Neck Dissection	[Not Available]	YES	16	0	0	Close	Alive	391	[Not Applicable]	WITH TUMOR	G2	[Not Evaluated]	[Not Evaluated]	Current reformed smoker for < or = 15 years	YES	78	M0	N0	T2
TCGA-CQ-A4CH	Oral Tongue	Stage IVA	[Not Evaluated]	[Not Evaluated]	MALE	ASIAN	NOT HISPANIC OR LATINO	No	No	Functional (Limited) Neck Dissection	Functional (Limited) Neck Dissection	YES	55	0	0	Negative	Alive	303	[Not Applicable]	[Unknown]	G2	[Not Evaluated]	[Not Evaluated]	Lifelong Non-smoker	YES	58	M0	N2c	T4a
TCGA-CR-5250	Base of tongue	Stage II	Positive	Positive	MALE	WHITE	NOT HISPANIC OR LATINO	No	No	[Not Available]	[Not Available]	[Not Available]	[Not Available]	[Not Available]	[Not Available]	[Not Available]	Alive	799	[Not Applicable]	TUMOR FREE	G3	Positive	Positive	Current smoker	YES	71	M0	N0	T2
TCGA-CR-6471	Oral Cavity	Stage IVA	[Not Available]	[Not Available]	MALE	WHITE	NOT HISPANIC OR LATINO	No	No	[Not Available]	Modified Radical Neck Dissection	YES	18	1	[Not Available]	Positive	Dead	[Not Available]	1202	WITH TUMOR	G2	[Not Available]	[Not Available]	Current smoker	YES	58	M0	N0	T4a
TCGA-CR-6472	Base of tongue	Stage IVB	[Not Available]	[Not Available]	MALE	WHITE	NOT HISPANIC OR LATINO	Yes	No	[Not Available]	[Not Available]	[Not Available]	[Not Available]	[Not Available]	[Not Available]	[Not Available]	Alive	1050	[Not Applicable]	TUMOR FREE	G3	[Not Available]	[Not Available]	Lifelong Non-smoker	YES	59	M0	N3	T2
TCGA-CR-6477	Base of tongue	Stage IVA	Negative	Negative	FEMALE	WHITE	NOT HISPANIC OR LATINO	No	No	[Not Available]	[Not Available]	[Not Available]	[Not Available]	[Not Available]	[Not Available]	[Not Available]	Alive	514	[Not Applicable]	TUMOR FREE	G2	Negative	Negative	Current reformed smoker for > 15 years	YES	56	M0	N2b	T3
TCGA-CR-6484	Oral Cavity	Stage IVA	Negative	Negative	FEMALE	ASIAN	NOT HISPANIC OR LATINO	No	No	Modified Radical Neck Dissection	[Not Available]	YES	22	5	[Not Available]	Negative	Alive	354	[Not Applicable]	TUMOR FREE	G2	Negative	Negative	Lifelong Non-smoker	NO	67	M0	N0	T4a
TCGA-CR-6488	Oral Tongue	Stage II	[Not Available]	[Not Available]	FEMALE	WHITE	NOT HISPANIC OR LATINO	No	No	Modified Radical Neck Dissection	[Not Available]	YES	22	0	[Not Available]	Negative	Alive	379	[Not Applicable]	TUMOR FREE	G2	[Not Available]	[Not Available]	Lifelong Non-smoker	YES	68	M0	N0	T2
TCGA-CR-6491	Floor of mouth	Stage IVA	Negative	Negative	MALE	BLACK OR AFRICAN AMERICAN	NOT HISPANIC OR LATINO	No	No	Modified Radical Neck Dissection	Modified Radical Neck Dissection	YES	49	2	[Not Available]	Negative	Alive	350	[Not Applicable]	TUMOR FREE	G2	Negative	Negative	Current smoker	YES	60	M0	NX	T4a
TCGA-CR-6492	Hard Palate	Stage IVA	Negative	Negative	MALE	WHITE	NOT HISPANIC OR LATINO	No	No	[Not Available]	Modified Radical Neck Dissection	YES	37	1	[Not Available]	Negative	Alive	479	[Not Applicable]	TUMOR FREE	G3	Negative	Negative	Current smoker	YES	78	M0	N1	T4a
TCGA-CR-6493	Oral Tongue	Stage IVA	[Not Available]	[Not Available]	MALE	BLACK OR AFRICAN AMERICAN	NOT HISPANIC OR LATINO	No	No	[Not Available]	Modified Radical Neck Dissection	YES	16	2	[Not Available]	Negative	Dead	[Not Available]	282	WITH TUMOR	G2	[Not Available]	[Not Available]	Current reformed smoker for > 15 years	YES	69	M0	N2b	T3
TCGA-CR-7365	Oral Cavity	Stage IVA	[Not Available]	[Not Available]	MALE	WHITE	NOT HISPANIC OR LATINO	No	No	[Not Available]	Radical Neck Dissection	YES	45	0	[Not Available]	Negative	Alive	1191	[Not Applicable]	TUMOR FREE	G2	[Not Available]	[Not Available]	Current smoker	YES	60	M0	N2b	T4a
TCGA-CR-7367	Oral Cavity	Stage IVB	[Not Available]	[Not Available]	MALE	WHITE	NOT HISPANIC OR LATINO	No	No	Modified Radical Neck Dissection	Modified Radical Neck Dissection	YES	30	1	[Not Available]	Negative	Alive	1440	[Not Applicable]	TUMOR FREE	G1	[Not Available]	[Not Available]	Current smoker	YES	52	M0	N3	T4a
TCGA-CR-7368	Oral Cavity	Stage IVA	[Not Available]	[Not Available]	MALE	WHITE	NOT HISPANIC OR LATINO	No	No	Functional (Limited) Neck Dissection	Modified Radical Neck Dissection	YES	41	1	[Not Available]	Negative	Alive	1245	[Not Applicable]	TUMOR FREE	G2	[Not Available]	[Not Available]	Current reformed smoker for < or = 15 years	YES	54	M0	N0	T4a
TCGA-CR-7369	Oral Cavity	Stage IVA	[Not Available]	[Not Available]	MALE	WHITE	NOT HISPANIC OR LATINO	No	No	[Not Available]	Modified Radical Neck Dissection	YES	23	3	[Not Available]	Negative	Dead	[Not Available]	1090	TUMOR FREE	G2	[Not Available]	[Not Available]	Current smoker	YES	59	M0	N0	T4a
TCGA-CR-7372	Oral Tongue	Stage II	Negative	Negative	MALE	WHITE	NOT HISPANIC OR LATINO	No	No	Modified Radical Neck Dissection	[Not Available]	YES	19	0	[Not Available]	Negative	Alive	759	[Not Applicable]	TUMOR FREE	G1	Negative	Negative	Lifelong Non-smoker	YES	45	M0	N0	T2
TCGA-CR-7373	Oral Cavity	Stage IVA	Negative	Negative	MALE	WHITE	NOT HISPANIC OR LATINO	No	No	Modified Radical Neck Dissection	[Not Available]	YES	19	1	[Not Available]	Negative	Alive	889	[Not Applicable]	TUMOR FREE	G2	Negative	Negative	Current reformed smoker for > 15 years	NO	66	M0	N2b	T4a
TCGA-CR-7376	Oral Cavity	Stage II	Negative	Negative	MALE	WHITE	NOT HISPANIC OR LATINO	No	No	[Not Available]	Modified Radical Neck Dissection	YES	22	1	[Not Available]	Positive	Alive	972	[Not Applicable]	TUMOR FREE	G2	Negative	Negative	Current reformed smoker for > 15 years	YES	83	M0	N0	T2
TCGA-CR-7377	Oral Cavity	Stage IVA	[Not Available]	[Not Available]	MALE	WHITE	NOT HISPANIC OR LATINO	No	No	Modified Radical Neck Dissection	[Not Available]	YES	29	3	[Not Available]	Negative	Dead	[Not Available]	279	[Not Available]	G3	[Not Available]	[Not Available]	Current smoker	YES	58	M0	N1	T4a
TCGA-CR-7379	Oral Cavity	Stage IVA	Negative	Negative	FEMALE	WHITE	NOT HISPANIC OR LATINO	No	No	Modified Radical Neck Dissection	[Not Available]	YES	33	2	[Not Available]	Negative	Alive	1036	[Not Applicable]	TUMOR FREE	G2	Negative	Negative	Current reformed smoker for > 15 years	NO	78	M0	N2b	T4a
TCGA-CR-7380	Oral Cavity	Stage III	[Not Available]	[Not Available]	MALE	WHITE	NOT HISPANIC OR LATINO	No	No	Modified Radical Neck Dissection	[Not Available]	YES	17	0	[Not Available]	Positive	Dead	[Not Available]	606	WITH TUMOR	G2	[Not Available]	[Not Available]	Lifelong Non-smoker	YES	58	M0	N0	T3
TCGA-CR-7382	Oral Tongue	Stage IVA	[Not Available]	[Not Available]	MALE	WHITE	NOT HISPANIC OR LATINO	No	No	Modified Radical Neck Dissection	Modified Radical Neck Dissection	YES	83	8	[Not Available]	Negative	Alive	796	[Not Applicable]	TUMOR FREE	G2	[Not Available]	[Not Available]	Lifelong Non-smoker	YES	49	M0	N2c	T2
TCGA-CR-7386	Oral Cavity	Stage IVA	[Not Available]	[Not Available]	MALE	WHITE	NOT HISPANIC OR LATINO	No	No	Modified Radical Neck Dissection	Modified Radical Neck Dissection	YES	47	4	[Not Available]	Positive	Alive	1430	[Not Applicable]	WITH TUMOR	G1	[Not Available]	[Not Available]	Current reformed smoker for > 15 years	YES	69	M0	N1	T4a
TCGA-CR-7390	Oral Tongue	Stage III	Negative	Negative	MALE	WHITE	NOT HISPANIC OR LATINO	No	No	[Not Available]	Modified Radical Neck Dissection	YES	16	0	[Not Available]	Negative	Alive	907	[Not Applicable]	TUMOR FREE	G2	Negative	Negative	Current smoker	YES	67	M0	N0	T3
TCGA-CR-7391	Oral Tongue	Stage I	Negative	Negative	FEMALE	WHITE	NOT HISPANIC OR LATINO	No	No	Modified Radical Neck Dissection	[Not Available]	YES	10	0	[Not Available]	Negative	Alive	913	[Not Applicable]	TUMOR FREE	G1	Negative	Negative	Current reformed smoker for > 15 years	YES	36	M0	N0	T1
TCGA-CR-7392	Oral Tongue	Stage IVA	Negative	Negative	FEMALE	WHITE	NOT HISPANIC OR LATINO	No	No	[Not Available]	Modified Radical Neck Dissection	YES	36	8	[Not Available]	[Not Available]	Alive	946	[Not Applicable]	TUMOR FREE	G1	Negative	Negative	Current reformed smoker for > 15 years	NO	67	M0	N2b	T3
TCGA-CR-7393	Oral Tongue	Stage I	Negative	Negative	MALE	WHITE	NOT HISPANIC OR LATINO	No	No	[Not Available]	Modified Radical Neck Dissection	YES	44	1	[Not Available]	Negative	Alive	908	[Not Applicable]	TUMOR FREE	G2	Negative	Negative	Lifelong Non-smoker	YES	26	M0	N0	T1
TCGA-CR-7394	Oral Tongue	Stage IVA	Negative	Negative	MALE	WHITE	NOT HISPANIC OR LATINO	No	No	Modified Radical Neck Dissection	Modified Radical Neck Dissection	YES	57	0	0	Negative	Alive	898	[Not Applicable]	TUMOR FREE	G2	Negative	Negative	Current smoker	NO	70	M0	N2c	T3
TCGA-CR-7395	Oral Cavity	Stage II	Negative	Negative	FEMALE	WHITE	NOT HISPANIC OR LATINO	No	No	[Not Available]	[Not Available]	[Not Available]	[Not Available]	[Not Available]	[Not Available]	Negative	Alive	930	[Not Applicable]	TUMOR FREE	G2	Negative	Negative	Current reformed smoker for > 15 years	YES	80	M0	N0	T2
TCGA-CR-7397	Oral Tongue	Stage IVA	[Not Available]	[Not Available]	MALE	WHITE	NOT HISPANIC OR LATINO	No	No	[Not Available]	Modified Radical Neck Dissection	YES	34	8	[Not Available]	Negative	Alive	216	[Not Applicable]	TUMOR FREE	G2	[Not Available]	[Not Available]	Current reformed smoker for < or = 15 years	YES	44	M0	N2b	T3
TCGA-CR-7401	Oral Tongue	Stage I	[Not Available]	[Not Available]	MALE	WHITE	NOT HISPANIC OR LATINO	No	No	[Not Available]	Modified Radical Neck Dissection	YES	27	0	[Not Available]	Negative	Alive	1077	[Not Applicable]	TUMOR FREE	G2	[Not Available]	[Not Available]	Current reformed smoker for < or = 15 years	YES	64	M0	N0	T1
TCGA-CV-5436	Floor of mouth	Stage IVA	[Not Available]	[Not Available]	MALE	[Not Available]	HISPANIC OR LATINO	No	No	Functional (Limited) Neck Dissection	Functional (Limited) Neck Dissection	YES	51	6	0	Negative	Dead	584	584	WITH TUMOR	G2	[Not Available]	[Not Available]	Current smoker	YES	65	M0	N2b	T3
TCGA-CV-5439	Base of tongue	Stage II	[Not Available]	[Not Available]	MALE	WHITE	NOT HISPANIC OR LATINO	No	No	Functional (Limited) Neck Dissection	Functional (Limited) Neck Dissection	YES	33	2	0	Negative	Dead	546	546	WITH TUMOR	G2	[Not Available]	[Not Available]	Current smoker	YES	62	M0	N0	T2
TCGA-CV-5442	Hard Palate	Stage IVA	[Not Available]	[Not Available]	FEMALE	WHITE	NOT HISPANIC OR LATINO	No	No	Functional (Limited) Neck Dissection	Functional (Limited) Neck Dissection	YES	33	4	0	[Not Available]	Alive	2327	[Not Applicable]	TUMOR FREE	G3	[Not Available]	[Not Available]	Current reformed smoker for < or = 15 years	NO	76	M0	N2b	T4a
TCGA-CV-5966	Oral Cavity	Stage IVA	[Not Available]	[Not Available]	FEMALE	WHITE	NOT HISPANIC OR LATINO	No	No	Functional (Limited) Neck Dissection	Functional (Limited) Neck Dissection	YES	23	1	0	Negative	Dead	[Not Available]	545	TUMOR FREE	G3	[Not Available]	[Not Available]	Current reformed smoker for < or = 15 years	YES	63	M0	N1	T4a
TCGA-CV-5970	Oral Tongue	Stage IVA	[Not Available]	[Not Available]	MALE	WHITE	HISPANIC OR LATINO	No	No	Functional (Limited) Neck Dissection	Functional (Limited) Neck Dissection	YES	50	11	0	Negative	Dead	406	406	WITH TUMOR	G2	[Not Available]	[Not Available]	Current reformed smoker for < or = 15 years	YES	59	M0	N2b	T4a
TCGA-CV-5971	Oral Tongue	Stage IVA	[Not Available]	[Not Available]	MALE	WHITE	NOT HISPANIC OR LATINO	No	No	[Not Available]	Functional (Limited) Neck Dissection	YES	26	1	0	Negative	Alive	540	[Not Applicable]	TUMOR FREE	G2	[Not Available]	[Not Available]	Current smoker	YES	60	M0	N2b	T2
TCGA-CV-5973	Oral Tongue	Stage III	[Not Available]	[Not Available]	FEMALE	WHITE	NOT HISPANIC OR LATINO	No	No	Functional (Limited) Neck Dissection	Functional (Limited) Neck Dissection	YES	58	1	0	Negative	Alive	1737	[Not Applicable]	TUMOR FREE	G3	[Not Available]	[Not Available]	Lifelong Non-smoker	NO	62	M0	N0	T3
TCGA-CV-5976	Oral Tongue	Stage III	[Not Available]	[Not Available]	MALE	WHITE	NOT HISPANIC OR LATINO	No	No	Functional (Limited) Neck Dissection	Functional (Limited) Neck Dissection	YES	50	2	0	Negative	Alive	1478	[Not Applicable]	TUMOR FREE	G2	[Not Available]	[Not Available]	Current reformed smoker for < or = 15 years	YES	50	M0	N1	T3
TCGA-CV-5977	Oral Tongue	Stage III	[Not Available]	[Not Available]	MALE	WHITE	NOT HISPANIC OR LATINO	No	No	Functional (Limited) Neck Dissection	Functional (Limited) Neck Dissection	YES	82	3	0	Negative	Alive	1007	[Not Applicable]	TUMOR FREE	G2	[Not Available]	[Not Available]	Current reformed smoker for < or = 15 years	YES	66	M0	N1	T3
TCGA-CV-5979	Oral Tongue	Stage III	[Not Available]	[Not Available]	MALE	WHITE	NOT HISPANIC OR LATINO	No	No	Functional (Limited) Neck Dissection	[Not Available]	YES	55	2	0	Negative	Alive	1315	[Not Applicable]	TUMOR FREE	G2	[Not Available]	[Not Available]	Lifelong Non-smoker	YES	26	M0	N1	T3
TCGA-CV-6003	Oral Tongue	Stage II	[Not Available]	[Not Available]	FEMALE	WHITE	NOT HISPANIC OR LATINO	No	No	Functional (Limited) Neck Dissection	[Not Available]	YES	23	1	0	Negative	Alive	1246	[Not Applicable]	TUMOR FREE	G2	[Not Available]	[Not Available]	Lifelong Non-smoker	YES	50	M0	N0	T2
TCGA-CV-6433	Oral Tongue	Stage II	[Not Available]	[Not Available]	MALE	WHITE	NOT HISPANIC OR LATINO	No	No	[Not Available]	Functional (Limited) Neck Dissection	YES	5	0	0	Negative	Alive	405	[Not Applicable]	TUMOR FREE	G3	[Not Available]	[Not Available]	Current smoker	YES	57	M0	N0	T2
TCGA-CV-6436	Oral Tongue	Stage III	[Not Available]	[Not Available]	MALE	WHITE	NOT HISPANIC OR LATINO	No	No	Functional (Limited) Neck Dissection	Functional (Limited) Neck Dissection	YES	40	0	0	Negative	Alive	743	[Not Applicable]	TUMOR FREE	G1	[Not Available]	[Not Available]	Current reformed smoker for > 15 years	NO	62	M0	N0	T3
TCGA-CV-6441	Oral Tongue	Stage III	[Not Available]	[Not Available]	MALE	WHITE	HISPANIC OR LATINO	No	No	Functional (Limited) Neck Dissection	Functional (Limited) Neck Dissection	YES	44	0	0	Negative	Dead	[Not Available]	292	WITH TUMOR	G3	[Not Available]	[Not Available]	Current reformed smoker for < or = 15 years	YES	60	M0	N0	T3
TCGA-CV-6933	Oral Tongue	Stage IVA	[Not Available]	[Not Available]	MALE	WHITE	NOT HISPANIC OR LATINO	No	No	Functional (Limited) Neck Dissection	[Not Available]	YES	32	1	0	Negative	Dead	[Not Available]	2741	TUMOR FREE	G2	[Not Available]	[Not Available]	Current reformed smoker for < or = 15 years	YES	53	M0	N0	T4a
TCGA-CV-6934	Oral Tongue	Stage IVA	[Not Available]	[Not Available]	FEMALE	WHITE	NOT HISPANIC OR LATINO	No	No	Functional (Limited) Neck Dissection	Functional (Limited) Neck Dissection	YES	19	3	0	Negative	Dead	[Not Available]	65	WITH TUMOR	G2	[Not Available]	[Not Available]	Current smoker	NO	66	M0	N2b	T3
TCGA-CV-6936	Floor of mouth	Stage IVA	[Not Available]	[Not Available]	MALE	WHITE	NOT HISPANIC OR LATINO	No	No	Functional (Limited) Neck Dissection	Functional (Limited) Neck Dissection	YES	10	5	0	[Not Available]	Dead	[Not Available]	166	WITH TUMOR	G2	[Not Available]	[Not Available]	Current smoker	YES	68	M0	N2b	T4a
TCGA-CV-6937	Oral Cavity	Stage II	[Not Available]	[Not Available]	MALE	WHITE	NOT HISPANIC OR LATINO	No	No	[Not Available]	[Not Available]	[Not Available]	[Not Available]	[Not Available]	[Not Available]	Negative	Dead	[Not Available]	624	TUMOR FREE	G2	[Not Available]	[Not Available]	Current reformed smoker for < or = 15 years	NO	71	M0	N0	T2
TCGA-CV-6938	Oral Cavity	Stage II	[Not Available]	[Not Available]	MALE	WHITE	NOT HISPANIC OR LATINO	No	No	[Not Available]	[Not Available]	[Not Available]	[Not Available]	[Not Available]	[Not Available]	Negative	Dead	[Not Available]	144	TUMOR FREE	G1	[Not Available]	[Not Available]	Current reformed smoker for > 15 years	NO	87	M0	N0	T2
TCGA-CV-6939	Oral Tongue	Stage IVA	[Not Available]	[Not Available]	MALE	WHITE	[Not Available]	No	No	Functional (Limited) Neck Dissection	[Not Available]	YES	12	2	0	Negative	Dead	[Not Available]	666	WITH TUMOR	G3	[Not Available]	[Not Available]	Lifelong Non-smoker	NO	60	M0	N1	T4a
TCGA-CV-6940	Buccal Mucosa	Stage I	[Not Available]	[Not Available]	FEMALE	WHITE	NOT HISPANIC OR LATINO	No	No	Functional (Limited) Neck Dissection	[Not Available]	YES	12	1	0	Negative	Dead	[Not Available]	804	TUMOR FREE	G2	[Not Available]	[Not Available]	Current smoker	NO	80	M0	N0	T1
TCGA-CV-6941	Oral Tongue	Stage III	[Not Available]	[Not Available]	MALE	WHITE	NOT HISPANIC OR LATINO	No	No	Modified Radical Neck Dissection	Modified Radical Neck Dissection	YES	29	0	0	Negative	Dead	[Not Available]	342	TUMOR FREE	G2	[Not Available]	[Not Available]	Current smoker	YES	51	M0	N0	T3
TCGA-CV-6942	Oral Cavity	Stage II	[Not Available]	[Not Available]	FEMALE	WHITE	HISPANIC OR LATINO	No	No	[Not Available]	[Not Available]	[Not Available]	[Not Available]	[Not Available]	[Not Available]	Negative	Alive	3835	[Not Applicable]	TUMOR FREE	G3	[Not Available]	[Not Available]	Lifelong Non-smoker	NO	73	M0	N0	T2
TCGA-CV-6943	Base of tongue	Stage III	[Not Available]	[Not Available]	MALE	WHITE	NOT HISPANIC OR LATINO	No	No	[Not Available]	[Not Available]	NO	[Not Available]	[Not Available]	[Not Available]	Negative	Dead	[Not Available]	602	WITH TUMOR	G2	[Not Available]	[Not Available]	Current reformed smoker for > 15 years	YES	74	M0	N0	T3
TCGA-CV-6945	Oral Tongue	Stage IVA	[Not Available]	[Not Available]	MALE	WHITE	NOT HISPANIC OR LATINO	No	No	[Not Available]	Radical Neck Dissection	YES	45	5	0	Negative	Dead	[Not Available]	366	WITH TUMOR	G2	[Not Available]	[Not Available]	Current smoker	YES	41	M0	N2b	T4a
TCGA-CV-6948	Floor of mouth	Stage IVA	[Not Available]	[Not Available]	FEMALE	WHITE	NOT HISPANIC OR LATINO	No	No	Functional (Limited) Neck Dissection	Functional (Limited) Neck Dissection	YES	44	30	0	Negative	Dead	[Not Available]	1289	TUMOR FREE	G2	[Not Available]	[Not Available]	[Not Available]	NO	79	M0	N0	T4a
TCGA-CV-6950	Base of tongue	Stage IVA	[Not Available]	[Not Available]	MALE	WHITE	NOT HISPANIC OR LATINO	No	No	Functional (Limited) Neck Dissection	Functional (Limited) Neck Dissection	YES	45	3	3	Negative	Dead	[Not Available]	459	WITH TUMOR	G2	[Not Available]	[Not Available]	Current reformed smoker for < or = 15 years	YES	64	M0	N2c	T3
TCGA-CV-6951	Oral Tongue	Stage IVA	[Not Available]	[Not Available]	MALE	WHITE	NOT HISPANIC OR LATINO	No	No	Functional (Limited) Neck Dissection	Functional (Limited) Neck Dissection	YES	29	2	[Not Available]	Negative	Dead	[Not Available]	915	WITH TUMOR	G2	[Not Available]	[Not Available]	Current reformed smoker for < or = 15 years	YES	57	M0	N2c	T4a
TCGA-CV-6952	Oral Tongue	Stage III	[Not Available]	[Not Available]	FEMALE	WHITE	NOT HISPANIC OR LATINO	No	No	Functional (Limited) Neck Dissection	Functional (Limited) Neck Dissection	YES	9	2	[Not Available]	Negative	Dead	[Not Available]	185	TUMOR FREE	G1	[Not Available]	[Not Available]	Current reformed smoker for < or = 15 years	YES	65	M0	N0	T3
TCGA-CV-6953	Floor of mouth	Stage III	[Not Available]	[Not Available]	FEMALE	WHITE	NOT HISPANIC OR LATINO	No	No	Functional (Limited) Neck Dissection	Functional (Limited) Neck Dissection	YES	33	0	[Not Available]	Negative	Dead	[Not Available]	1641	[Not Available]	G1	[Not Available]	[Not Available]	Lifelong Non-smoker	NO	80	M0	N0	T3
TCGA-CV-6954	Oral Tongue	Stage IVA	[Not Available]	[Not Available]	MALE	BLACK OR AFRICAN AMERICAN	[Not Available]	No	No	Functional (Limited) Neck Dissection	Functional (Limited) Neck Dissection	YES	22	0	0	Negative	Dead	[Not Available]	2002	[Not Available]	G2	[Not Available]	[Not Available]	Current reformed smoker for > 15 years	YES	59	M0	N1	T4a
TCGA-CV-6955	Oral Cavity	Stage II	[Not Available]	[Not Available]	FEMALE	WHITE	NOT HISPANIC OR LATINO	No	No	[Not Available]	[Not Available]	[Not Available]	[Not Available]	[Not Available]	[Not Available]	[Not Available]	Dead	[Not Available]	334	WITH TUMOR	G3	[Not Available]	[Not Available]	Lifelong Non-smoker	NO	74	M0	N0	T2
TCGA-CV-6956	Oral Tongue	Stage IVA	[Not Available]	[Not Available]	MALE	WHITE	HISPANIC OR LATINO	No	No	Functional (Limited) Neck Dissection	[Not Available]	YES	27	1	[Not Available]	Negative	Dead	[Not Available]	217	WITH TUMOR	G2	[Not Available]	[Not Available]	Current smoker	YES	67	M0	N2c	T4a
TCGA-CV-6959	Oral Tongue	Stage III	[Not Available]	[Not Available]	MALE	WHITE	NOT HISPANIC OR LATINO	No	No	[Not Available]	Functional (Limited) Neck Dissection	YES	28	0	0	Negative	Dead	[Not Available]	256	WITH TUMOR	G2	[Not Available]	[Not Available]	Lifelong Non-smoker	YES	48	M0	N1	T3
TCGA-CV-6960	Oral Cavity	Stage III	[Not Available]	[Not Available]	MALE	BLACK OR AFRICAN AMERICAN	[Not Available]	No	No	Functional (Limited) Neck Dissection	Functional (Limited) Neck Dissection	YES	22	0	0	Negative	Dead	[Not Available]	862	TUMOR FREE	G3	[Not Available]	[Not Available]	Current reformed smoker for < or = 15 years	YES	49	M0	N0	T3
TCGA-CV-6961	Oral Tongue	Stage II	[Not Available]	[Not Available]	MALE	WHITE	NOT HISPANIC OR LATINO	No	No	[Not Available]	[Not Available]	NO	[Not Available]	[Not Available]	[Not Available]	Negative	Dead	[Not Available]	76	[Not Available]	G3	[Not Available]	[Not Available]	Current reformed smoker for < or = 15 years	YES	61	M0	N0	T2
TCGA-CV-7090	Oral Cavity	Stage II	[Not Available]	[Not Available]	MALE	WHITE	NOT HISPANIC OR LATINO	No	No	[Not Available]	[Not Available]	[Not Available]	[Not Available]	[Not Available]	[Not Available]	Negative	Alive	3837	[Not Applicable]	TUMOR FREE	G2	[Not Available]	[Not Available]	[Not Available]	NO	39	M0	N0	T2
TCGA-CV-7091	Oral Cavity	Stage I	[Not Available]	[Not Available]	MALE	WHITE	NOT HISPANIC OR LATINO	No	No	Functional (Limited) Neck Dissection	Functional (Limited) Neck Dissection	YES	25	0	[Not Available]	Negative	Alive	3381	[Not Applicable]	TUMOR FREE	G3	[Not Available]	[Not Available]	Current reformed smoker for < or = 15 years	YES	54	M0	N0	T1
TCGA-CV-7095	Oral Cavity	Stage IVA	[Not Available]	[Not Available]	FEMALE	[Not Available]	HISPANIC OR LATINO	No	No	[Not Available]	[Not Available]	YES	8	0	[Not Available]	Negative	Dead	[Not Available]	572	TUMOR FREE	G2	[Not Available]	[Not Available]	Current reformed smoker for > 15 years	NO	87	M0	N2a	T1
TCGA-CV-7097	Oral Cavity	Stage III	[Not Available]	[Not Available]	MALE	WHITE	NOT HISPANIC OR LATINO	No	No	[Not Available]	[Not Available]	NO	[Not Available]	[Not Available]	[Not Available]	Close	Dead	[Not Available]	385	WITH TUMOR	G3	[Not Available]	[Not Available]	Current reformed smoker for < or = 15 years	YES	53	M0	N0	T3
TCGA-CV-7099	Oral Cavity	Stage II	[Not Available]	[Not Available]	FEMALE	WHITE	[Not Available]	No	No	[Not Available]	[Not Available]	NO	[Not Available]	[Not Available]	[Not Available]	Negative	Dead	[Not Available]	243	TUMOR FREE	G2	[Not Available]	[Not Available]	Current reformed smoker for > 15 years	NO	85	M0	N0	T2
TCGA-CV-7100	Oral Cavity	Stage II	[Not Available]	[Not Available]	MALE	WHITE	[Not Available]	No	No	[Not Available]	[Not Available]	NO	[Not Available]	[Not Available]	[Not Available]	Positive	Dead	[Not Available]	274	WITH TUMOR	G3	[Not Available]	[Not Available]	Current reformed smoker for > 15 years	NO	66	M0	N0	T2
TCGA-CV-7102	Floor of mouth	Stage III	[Not Available]	[Not Available]	FEMALE	WHITE	NOT HISPANIC OR LATINO	No	No	Modified Radical Neck Dissection	Modified Radical Neck Dissection	YES	24	3	0	Negative	Dead	[Not Available]	56	[Not Available]	G3	[Not Available]	[Not Available]	Current reformed smoker for < or = 15 years	YES	76	M0	N1	T3
TCGA-CV-7103	Oral Tongue	Stage II	[Not Available]	[Not Available]	MALE	WHITE	NOT HISPANIC OR LATINO	No	No	Functional (Limited) Neck Dissection	Functional (Limited) Neck Dissection	YES	14	2	0	Negative	Dead	[Not Available]	1591	WITH TUMOR	G2	[Not Available]	[Not Available]	Current smoker	YES	49	M0	N0	T2
TCGA-CV-7104	Oral Tongue	Stage IVA	[Not Available]	[Not Available]	FEMALE	WHITE	NOT HISPANIC OR LATINO	No	No	Modified Radical Neck Dissection	[Not Available]	YES	30	8	[Not Available]	Negative	Dead	[Not Available]	393	TUMOR FREE	G2	[Not Available]	[Not Available]	Lifelong Non-smoker	NO	61	M0	N2	T2
TCGA-CV-7178	Oral Cavity	Stage IVA	[Not Available]	[Not Available]	FEMALE	WHITE	NOT HISPANIC OR LATINO	No	No	[Not Available]	[Not Available]	YES	21	4	[Not Available]	Close	Dead	[Not Available]	2166	WITH TUMOR	G3	[Not Available]	[Not Available]	Current reformed smoker for > 15 years	YES	64	M0	N1	T4a
TCGA-CV-7180	Oral Tongue	Stage II	[Not Available]	[Not Available]	MALE	WHITE	NOT HISPANIC OR LATINO	No	No	Modified Radical Neck Dissection	Modified Radical Neck Dissection	YES	17	0	[Not Available]	Negative	Dead	[Not Available]	327	WITH TUMOR	G2	[Not Available]	[Not Available]	Current reformed smoker for > 15 years	YES	34	M0	N0	T2
TCGA-CV-7183	Oral Cavity	Stage II	[Not Available]	[Not Available]	MALE	WHITE	NOT HISPANIC OR LATINO	No	No	Modified Radical Neck Dissection	[Not Available]	YES	36	0	[Not Available]	Negative	Alive	3497	[Not Applicable]	TUMOR FREE	G1	[Not Available]	[Not Available]	Current reformed smoker for > 15 years	NO	53	M0	N0	T2
TCGA-CV-7235	Floor of mouth	Stage III	[Not Available]	[Not Available]	MALE	WHITE	NOT HISPANIC OR LATINO	No	No	Functional (Limited) Neck Dissection	Functional (Limited) Neck Dissection	YES	64	[Not Available]	[Not Available]	Positive	Alive	1724	[Not Applicable]	TUMOR FREE	G3	[Not Available]	[Not Available]	Current reformed smoker for > 15 years	YES	67	M0	N0	T3
TCGA-CV-7236	Oral Tongue	Stage IVA	[Not Available]	[Not Available]	FEMALE	WHITE	NOT HISPANIC OR LATINO	No	No	Functional (Limited) Neck Dissection	Functional (Limited) Neck Dissection	YES	34	6	0	Negative	Dead	[Not Available]	144	TUMOR FREE	G3	[Not Available]	[Not Available]	[Not Available]	NO	77	M0	N2c	T2
TCGA-CV-7238	Oral Tongue	Stage II	[Not Available]	[Not Available]	FEMALE	WHITE	NOT HISPANIC OR LATINO	No	No	Functional (Limited) Neck Dissection	[Not Available]	YES	73	[Not Available]	[Not Available]	Negative	Alive	1444	[Not Applicable]	TUMOR FREE	G2	[Not Available]	[Not Available]	Lifelong Non-smoker	NO	69	M0	N0	T2
TCGA-CV-7243	Oral Tongue	Stage II	[Not Available]	[Not Available]	MALE	WHITE	NOT HISPANIC OR LATINO	No	No	[Not Available]	Functional (Limited) Neck Dissection	YES	26	1	0	Negative	Alive	954	[Not Applicable]	TUMOR FREE	G2	[Not Available]	[Not Available]	Lifelong Non-smoker	YES	50	M0	N0	T2
TCGA-CV-7252	Oral Cavity	Stage III	[Not Available]	[Not Available]	FEMALE	BLACK OR AFRICAN AMERICAN	NOT HISPANIC OR LATINO	No	No	Modified Radical Neck Dissection	[Not Available]	YES	34	0	0	Positive	Dead	[Not Available]	151	WITH TUMOR	G2	[Not Available]	[Not Available]	Lifelong Non-smoker	NO	62	M0	N0	T3
TCGA-CV-7253	Oral Cavity	Stage II	[Not Available]	[Not Available]	MALE	BLACK OR AFRICAN AMERICAN	NOT HISPANIC OR LATINO	No	No	[Not Available]	[Not Available]	NO	[Not Available]	[Not Available]	[Not Available]	Positive	Dead	[Not Available]	361	WITH TUMOR	G2	[Not Available]	[Not Available]	[Not Available]	[Not Available]	58	M0	N0	T2
TCGA-CV-7254	Oral Cavity	Stage II	[Not Available]	[Not Available]	MALE	WHITE	NOT HISPANIC OR LATINO	No	No	[Not Available]	[Not Available]	NO	0	0	0	Positive	Dead	[Not Available]	1459	WITH TUMOR	G3	[Not Available]	[Not Available]	Current reformed smoker for < or = 15 years	YES	55	M0	N0	T2
TCGA-CV-7255	Oral Tongue	Stage II	[Not Available]	[Not Available]	FEMALE	WHITE	NOT HISPANIC OR LATINO	No	No	[Not Available]	[Not Available]	NO	[Not Available]	[Not Available]	[Not Available]	Negative	Dead	[Not Available]	64	WITH TUMOR	G2	[Not Available]	[Not Available]	Lifelong Non-smoker	YES	32	M0	N0	T2
TCGA-CV-7263	Oral Cavity	Stage II	[Not Available]	[Not Available]	MALE	BLACK OR AFRICAN AMERICAN	[Not Available]	No	No	[Not Available]	[Not Available]	[Not Available]	[Not Available]	[Not Available]	[Not Available]	Positive	Dead	[Not Available]	560	WITH TUMOR	G1	[Not Available]	[Not Available]	Current reformed smoker for > 15 years	NO	64	M0	NX	T2
TCGA-CV-7406	Base of tongue	Stage II	[Not Available]	[Not Available]	MALE	WHITE	NOT HISPANIC OR LATINO	No	Yes	Functional (Limited) Neck Dissection	[Not Available]	YES	2	0	0	Positive	Dead	[Not Available]	1748	[Not Available]	GX	[Not Available]	[Not Available]	Current reformed smoker for < or = 15 years	YES	49	M0	N0	T2
TCGA-CV-7407	Floor of mouth	Stage II	[Not Available]	[Not Available]	FEMALE	WHITE	NOT HISPANIC OR LATINO	No	No	[Not Available]	[Not Available]	[Not Available]	[Not Available]	[Not Available]	[Not Available]	Negative	Dead	[Not Available]	1081	[Not Available]	G2	[Not Available]	[Not Available]	Lifelong Non-smoker	NO	67	M0	N0	T2
TCGA-CV-7411	Oral Cavity	Stage IVA	[Not Available]	[Not Available]	FEMALE	WHITE	NOT HISPANIC OR LATINO	No	No	Functional (Limited) Neck Dissection	Functional (Limited) Neck Dissection	YES	29	0	0	Negative	Dead	[Not Available]	2717	[Not Available]	G1	[Not Available]	[Not Available]	Current smoker	NO	64	M0	N0	T4a
TCGA-CV-7413	Oral Cavity	Stage II	[Not Available]	[Not Available]	FEMALE	WHITE	NOT HISPANIC OR LATINO	No	No	[Not Available]	[Not Available]	[Not Available]	[Not Available]	[Not Available]	[Not Available]	Negative	Dead	[Not Available]	294	[Not Available]	G2	[Not Available]	[Not Available]	[Not Available]	NO	74	M0	N0	T2
TCGA-CV-7414	Oral Cavity	Stage III	[Not Available]	[Not Available]	MALE	WHITE	NOT HISPANIC OR LATINO	No	No	Radical Neck Dissection	[Not Available]	YES	21	10	[Not Available]	Negative	Dead	[Not Available]	14	[Not Available]	G2	[Not Available]	[Not Available]	Current reformed smoker for > 15 years	NO	78	M0	N1	T3
TCGA-CV-7416	Oral Cavity	Stage IVA	[Not Available]	[Not Available]	FEMALE	WHITE	NOT HISPANIC OR LATINO	No	Yes	Radical Neck Dissection	Modified Radical Neck Dissection	YES	[Not Available]	[Not Available]	[Not Available]	Negative	Dead	[Not Available]	763	[Not Available]	GX	[Not Available]	[Not Available]	Lifelong Non-smoker	[Not Available]	29	M0	N0	T4a
TCGA-CV-7423	Oral Cavity	Stage II	[Not Available]	[Not Available]	MALE	WHITE	NOT HISPANIC OR LATINO	No	No	[Not Available]	[Not Available]	[Not Available]	[Not Available]	[Not Available]	[Not Available]	Negative	Dead	[Not Available]	3059	[Not Available]	G1	[Not Available]	[Not Available]	Current reformed smoker for > 15 years	NO	65	M0	N0	T2
TCGA-CV-7425	Oral Cavity	Stage III	[Not Available]	[Not Available]	FEMALE	WHITE	NOT HISPANIC OR LATINO	No	No	[Not Available]	[Not Available]	[Not Available]	[Not Available]	[Not Available]	[Not Available]	Positive	Dead	[Not Available]	1718	WITH TUMOR	G1	[Not Available]	[Not Available]	Lifelong Non-smoker	NO	77	M0	N0	T3
TCGA-CV-7427	Oral Cavity	Stage II	[Not Available]	[Not Available]	FEMALE	WHITE	NOT HISPANIC OR LATINO	No	No	[Not Available]	[Not Available]	[Not Available]	[Not Available]	[Not Available]	[Not Available]	Negative	Dead	[Not Available]	4760	TUMOR FREE	G1	[Not Available]	[Not Available]	Current reformed smoker for > 15 years	YES	73	M0	N0	T2
TCGA-CV-7428	Oral Cavity	Stage IVA	[Not Available]	[Not Available]	MALE	WHITE	NOT HISPANIC OR LATINO	No	No	[Not Available]	Functional (Limited) Neck Dissection	YES	10	2	[Not Available]	Positive	Dead	[Not Available]	1671	WITH TUMOR	G2	[Not Available]	[Not Available]	Current smoker	YES	47	M0	N2a	T4a
TCGA-CV-7429	Oral Cavity	Stage III	[Not Available]	[Not Available]	MALE	WHITE	NOT HISPANIC OR LATINO	No	No	[Not Available]	Functional (Limited) Neck Dissection	YES	24	14	[Not Available]	Negative	Dead	[Not Available]	107	WITH TUMOR	G3	[Not Available]	[Not Available]	Current reformed smoker for < or = 15 years	YES	55	M0	N0	T3
TCGA-CV-7432	Oral Cavity	Stage III	[Not Available]	[Not Available]	MALE	WHITE	NOT HISPANIC OR LATINO	No	No	Functional (Limited) Neck Dissection	[Not Available]	YES	20	0	[Not Available]	Negative	Dead	[Not Available]	2570	[Not Available]	G1	[Not Available]	[Not Available]	Current reformed smoker for < or = 15 years	NO	79	M0	N1	T2
TCGA-CV-7434	Oral Cavity	Stage III	[Not Available]	[Not Available]	MALE	WHITE	NOT HISPANIC OR LATINO	No	No	[Not Available]	Functional (Limited) Neck Dissection	YES	1	1	[Not Available]	Negative	Dead	[Not Available]	218	[Not Available]	G2	[Not Available]	[Not Available]	Current reformed smoker for < or = 15 years	YES	64	M0	N0	T3
TCGA-CV-7435	Oral Cavity	Stage IVA	[Not Available]	[Not Available]	FEMALE	WHITE	NOT HISPANIC OR LATINO	No	No	Functional (Limited) Neck Dissection	Functional (Limited) Neck Dissection	YES	22	2	[Not Available]	Negative	Alive	4335	[Not Applicable]	TUMOR FREE	G2	[Not Available]	[Not Available]	Current smoker	NO	57	M0	N1	T4a
TCGA-CV-7438	Oral Tongue	Stage II	[Not Available]	[Not Available]	FEMALE	WHITE	NOT HISPANIC OR LATINO	No	No	[Not Available]	[Not Available]	[Not Available]	[Not Available]	[Not Available]	[Not Available]	Close	Dead	[Not Available]	194	WITH TUMOR	G3	[Not Available]	[Not Available]	Lifelong Non-smoker	NO	87	M0	N0	T2
TCGA-CV-7446	Oral Tongue	Stage II	[Not Available]	[Not Available]	MALE	WHITE	NOT HISPANIC OR LATINO	No	No	Modified Radical Neck Dissection	Modified Radical Neck Dissection	YES	2	2	0	Negative	Dead	[Not Available]	1093	WITH TUMOR	G2	[Not Available]	[Not Available]	Current smoker	YES	66	M0	N0	T2
TCGA-CV-7568	Oral Cavity	Stage IVA	[Not Available]	[Not Available]	FEMALE	WHITE	NOT HISPANIC OR LATINO	No	Yes	[Not Available]	[Not Available]	NO	[Not Available]	[Not Available]	[Not Available]	Negative	Dead	[Not Available]	927	[Not Available]	GX	[Not Available]	[Not Available]	Current reformed smoker for < or = 15 years	NO	48	M0	N0	T4a
TCGA-CV-A45P	Oral Tongue	Stage II	[Not Available]	[Not Available]	FEMALE	WHITE	NOT HISPANIC OR LATINO	No	No	[Not Available]	Functional (Limited) Neck Dissection	YES	22	0	0	Negative	Alive	639	[Not Applicable]	WITH TUMOR	G2	[Not Available]	[Not Available]	Lifelong Non-smoker	NO	82	M0	N0	T2
TCGA-CV-A45Q	Oral Cavity	Stage IVC	[Not Available]	[Not Available]	FEMALE	WHITE	NOT HISPANIC OR LATINO	No	No	Functional (Limited) Neck Dissection	[Not Available]	YES	20	1	0	Negative	Dead	[Not Available]	5152	TUMOR FREE	G1	[Not Available]	[Not Available]	Current reformed smoker for > 15 years	NO	69	M0	N1	T4a
TCGA-CV-A45R	Oral Tongue	Stage III	[Not Available]	[Not Available]	MALE	WHITE	HISPANIC OR LATINO	No	No	[Not Available]	Functional (Limited) Neck Dissection	YES	26	1	0	Negative	Alive	5480	[Not Applicable]	TUMOR FREE	G1	[Not Available]	[Not Available]	Current reformed smoker for < or = 15 years	YES	46	M0	N1	T3
TCGA-CV-A45T	Oral Tongue	Stage II	[Not Available]	[Not Available]	FEMALE	WHITE	NOT HISPANIC OR LATINO	No	No	[Not Available]	Functional (Limited) Neck Dissection	YES	32	0	0	Positive	Dead	[Not Available]	4856	TUMOR FREE	G3	[Not Available]	[Not Available]	Current reformed smoker for < or = 15 years	YES	64	M0	N0	T2
TCGA-CV-A45U	Oral Cavity	Stage IVA	[Not Available]	[Not Available]	MALE	WHITE	NOT HISPANIC OR LATINO	No	No	Functional (Limited) Neck Dissection	[Not Available]	YES	13	2	0	Negative	Dead	[Not Available]	1079	WITH TUMOR	G1	[Not Available]	[Not Available]	Current smoker	YES	59	M0	N0	T4
TCGA-CV-A45V	Oral Cavity	Stage IVA	[Not Available]	[Not Available]	FEMALE	WHITE	NOT HISPANIC OR LATINO	No	No	[Not Available]	[Not Available]	[Not Available]	[Not Available]	[Not Available]	[Not Available]	Negative	Dead	[Not Available]	32	[Unknown]	G1	[Not Available]	[Not Available]	Lifelong Non-smoker	NO	87	M0	N0	T4
TCGA-CV-A45X	Floor of mouth	Stage IVA	[Not Available]	[Not Available]	MALE	WHITE	NOT HISPANIC OR LATINO	No	No	[Not Available]	Functional (Limited) Neck Dissection	YES	32	4	0	Negative	Dead	[Not Available]	198	TUMOR FREE	G2	[Not Available]	[Not Available]	Current smoker	YES	47	M0	N1	T4a
TCGA-CV-A463	Floor of mouth	Stage IVA	[Not Available]	[Not Available]	FEMALE	WHITE	HISPANIC OR LATINO	No	No	Functional (Limited) Neck Dissection	Functional (Limited) Neck Dissection	YES	41	0	0	Negative	Dead	[Not Available]	23	TUMOR FREE	G2	[Not Available]	[Not Available]	Lifelong Non-smoker	NO	82	M0	N0	T4a
TCGA-CV-A464	Buccal Mucosa	Stage IVA	[Not Available]	[Not Available]	MALE	WHITE	NOT HISPANIC OR LATINO	No	No	Functional (Limited) Neck Dissection	[Not Available]	YES	37	0	0	Positive	Alive	1722	[Not Applicable]	TUMOR FREE	G2	[Not Available]	[Not Available]	Current reformed smoker for < or = 15 years	YES	48	M0	N0	T4a
TCGA-CV-A465	Oral Tongue	Stage II	[Not Available]	[Not Available]	MALE	WHITE	HISPANIC OR LATINO	No	No	[Not Available]	Functional (Limited) Neck Dissection	YES	53	0	0	Negative	Dead	[Not Available]	215	TUMOR FREE	G1	[Not Available]	[Not Available]	Lifelong Non-smoker	NO	24	M0	N0	T2
TCGA-CV-A6JD	Floor of mouth	Stage IVA	[Not Available]	[Not Available]	FEMALE	WHITE	NOT HISPANIC OR LATINO	No	No	[Not Available]	Functional (Limited) Neck Dissection	YES	23	0	0	Negative	Dead	[Not Available]	182	TUMOR FREE	G3	[Not Available]	[Not Available]	Current reformed smoker for > 15 years	NO	82	M0	N0	T4a
TCGA-CV-A6JE	Oral Cavity	Stage II	[Not Available]	[Not Available]	MALE	WHITE	NOT HISPANIC OR LATINO	No	No	Functional (Limited) Neck Dissection	[Not Available]	YES	34	0	0	Negative	Alive	750	[Not Applicable]	TUMOR FREE	G2	[Not Available]	[Not Available]	Current reformed smoker for < or = 15 years	YES	78	M0	N0	T2
TCGA-CV-A6JN	Oral Cavity	Stage II	[Not Available]	[Not Available]	MALE	WHITE	NOT HISPANIC OR LATINO	No	No	[Not Available]	Functional (Limited) Neck Dissection	YES	27	1	0	Negative	Alive	717	[Not Applicable]	TUMOR FREE	G1	[Not Available]	[Not Available]	Current smoker	YES	53	M0	N0	T2
TCGA-CV-A6JO	Oral Tongue	Stage IVA	[Not Available]	[Not Available]	MALE	WHITE	NOT HISPANIC OR LATINO	No	No	Functional (Limited) Neck Dissection	Functional (Limited) Neck Dissection	YES	51	10	0	Negative	Dead	[Not Available]	197	WITH TUMOR	G2	[Not Available]	[Not Available]	Current reformed smoker for < or = 15 years	NO	69	M0	N2c	T4
TCGA-CV-A6JT	Oral Tongue	Stage II	[Not Available]	[Not Available]	MALE	WHITE	NOT HISPANIC OR LATINO	No	No	[Not Available]	Functional (Limited) Neck Dissection	YES	34	0	0	Negative	Alive	670	[Not Applicable]	TUMOR FREE	G2	[Not Available]	[Not Available]	Lifelong Non-smoker	NO	65	M0	N0	T2
TCGA-CV-A6JU	Oral Tongue	Stage IVA	[Not Available]	[Not Available]	FEMALE	WHITE	NOT HISPANIC OR LATINO	No	No	Functional (Limited) Neck Dissection	Functional (Limited) Neck Dissection	YES	93	0	0	Negative	Alive	110	[Not Applicable]	TUMOR FREE	G2	[Not Available]	[Not Available]	Current smoker	YES	61	M0	N0	T4a
TCGA-CV-A6JY	Oral Cavity	Stage IVA	[Not Available]	[Not Available]	MALE	WHITE	NOT HISPANIC OR LATINO	No	No	Functional (Limited) Neck Dissection	[Not Available]	YES	27	0	0	Negative	Alive	646	[Not Applicable]	TUMOR FREE	G1	[Not Available]	[Not Available]	Current smoker	YES	69	M0	N0	T4a
TCGA-CV-A6JZ	Oral Cavity	Stage IVA	[Not Available]	[Not Available]	MALE	WHITE	NOT HISPANIC OR LATINO	No	No	Functional (Limited) Neck Dissection	Functional (Limited) Neck Dissection	YES	66	0	0	Negative	Alive	680	[Not Applicable]	WITH TUMOR	G2	[Not Available]	[Not Available]	Current smoker	YES	68	M0	N0	T4a
TCGA-CV-A6K0	Oral Tongue	Stage II	[Not Available]	[Not Available]	MALE	WHITE	NOT HISPANIC OR LATINO	No	No	[Not Available]	Functional (Limited) Neck Dissection	YES	20	0	0	Negative	Alive	606	[Not Applicable]	TUMOR FREE	G3	[Not Available]	[Not Available]	Lifelong Non-smoker	YES	58	M0	N0	T2
TCGA-CV-A6K2	Oral Cavity	Stage II	[Not Available]	[Not Available]	MALE	WHITE	NOT HISPANIC OR LATINO	No	No	[Not Available]	Functional (Limited) Neck Dissection	YES	49	0	0	Negative	Dead	[Not Available]	317	WITH TUMOR	G1	[Not Available]	[Not Available]	Current reformed smoker for > 15 years	YES	79	M0	N0	T2
TCGA-CX-7082	Oral Cavity	Stage II	[Not Available]	[Not Available]	MALE	WHITE	NOT HISPANIC OR LATINO	Yes	No	[Not Available]	Functional (Limited) Neck Dissection	YES	15	2	[Not Available]	Close	Alive	317	[Not Applicable]	TUMOR FREE	G2	[Not Available]	[Not Available]	Current reformed smoker for < or = 15 years	YES	82	M0	N0	T2
TCGA-CX-7085	Oral Tongue	Stage III	[Not Available]	[Not Available]	FEMALE	WHITE	NOT HISPANIC OR LATINO	No	No	[Not Available]	Functional (Limited) Neck Dissection	YES	25	0	[Not Available]	Close	Alive	321	[Not Applicable]	TUMOR FREE	G2	[Not Available]	[Not Available]	Current reformed smoker for > 15 years	YES	77	M0	N0	T3
TCGA-CX-7086	Floor of mouth	Stage IVA	[Not Available]	[Not Available]	MALE	BLACK OR AFRICAN AMERICAN	NOT HISPANIC OR LATINO	No	No	Modified Radical Neck Dissection	Modified Radical Neck Dissection	YES	64	1	[Not Available]	Negative	Alive	237	[Not Applicable]	TUMOR FREE	G2	[Not Available]	[Not Available]	Current smoker	YES	53	M0	N2c	T4a
TCGA-CX-7219	Floor of mouth	Stage IVA	[Not Available]	[Not Available]	MALE	BLACK OR AFRICAN AMERICAN	NOT HISPANIC OR LATINO	Yes	No	Modified Radical Neck Dissection	Modified Radical Neck Dissection	YES	76	14	[Not Available]	Close	Alive	828	[Not Applicable]	TUMOR FREE	G2	[Not Available]	[Not Available]	Current smoker	YES	47	M0	N2c	T4a
TCGA-D6-6515	Oral Tongue	Stage II	[Not Available]	[Not Available]	FEMALE	WHITE	NOT HISPANIC OR LATINO	No	No	[Not Available]	[Not Available]	NO	[Not Available]	[Not Available]	[Not Available]	Close	Dead	[Not Available]	403	TUMOR FREE	G3	[Not Available]	[Not Available]	Lifelong Non-smoker	NO	82	M0	N0	T2
TCGA-D6-6823	Oral Tongue	Stage III	[Not Available]	[Not Available]	MALE	WHITE	NOT HISPANIC OR LATINO	No	No	Functional (Limited) Neck Dissection	[Not Available]	YES	6	0	0	Close	Alive	605	[Not Applicable]	TUMOR FREE	G2	[Not Available]	[Not Available]	Current smoker	YES	50	M0	N1	T3
TCGA-D6-6825	Oral Tongue	Stage III	[Not Available]	[Not Available]	MALE	WHITE	NOT HISPANIC OR LATINO	No	No	[Not Available]	Functional (Limited) Neck Dissection	YES	9	0	0	Negative	Alive	153	[Not Applicable]	TUMOR FREE	G2	[Not Available]	[Not Available]	Current reformed smoker for < or = 15 years	YES	73	M0	N0	T3
TCGA-D6-8569	Oral Tongue	Stage II	[Not Evaluated]	[Not Evaluated]	MALE	WHITE	NOT HISPANIC OR LATINO	No	No	Functional (Limited) Neck Dissection	Functional (Limited) Neck Dissection	YES	7	0	0	Negative	Alive	128	[Not Applicable]	TUMOR FREE	G2	[Not Evaluated]	[Not Evaluated]	Current reformed smoker for < or = 15 years	NO	52	M0	N0	T2
TCGA-D6-A4Z9	Oral Tongue	Stage IVA	[Not Evaluated]	[Not Evaluated]	MALE	WHITE	NOT HISPANIC OR LATINO	No	No	Modified Radical Neck Dissection	[Not Available]	YES	10	1	[Not Available]	Negative	Alive	112	[Not Applicable]	TUMOR FREE	G2	[Not Evaluated]	[Not Evaluated]	Current reformed smoker for > 15 years	NO	59	M0	N2	T2
TCGA-D6-A4ZB	Oral Tongue	Stage III	[Not Evaluated]	[Not Evaluated]	MALE	WHITE	NOT HISPANIC OR LATINO	No	No	Functional (Limited) Neck Dissection	Functional (Limited) Neck Dissection	YES	15	0	[Not Available]	Negative	Alive	104	[Not Applicable]	TUMOR FREE	G2	[Not Evaluated]	[Not Evaluated]	Current smoker	NO	61	M0	N0	T3
TCGA-D6-A6EM	Oral Tongue	Stage III	[Not Evaluated]	[Not Evaluated]	FEMALE	WHITE	NOT HISPANIC OR LATINO	No	No	Modified Radical Neck Dissection	[Not Available]	YES	17	1	0	Negative	Alive	232	[Not Applicable]	TUMOR FREE	G2	[Not Evaluated]	[Not Evaluated]	Lifelong Non-smoker	NO	65	M0	N1	T2
TCGA-D6-A6EN	Buccal Mucosa	Stage III	[Not Evaluated]	[Not Evaluated]	MALE	WHITE	NOT HISPANIC OR LATINO	No	No	Modified Radical Neck Dissection	[Not Available]	YES	15	1	0	Negative	Alive	439	[Not Applicable]	TUMOR FREE	G3	[Not Evaluated]	[Not Evaluated]	Current Reformed Smoker, Duration Not Specified	NO	71	M0	N0	T3
TCGA-D6-A6EO	Floor of mouth	Stage IVA	[Not Evaluated]	[Not Evaluated]	MALE	WHITE	NOT HISPANIC OR LATINO	No	No	Modified Radical Neck Dissection	Modified Radical Neck Dissection	YES	9	0	0	Negative	Alive	429	[Not Applicable]	TUMOR FREE	G2	[Not Evaluated]	[Not Evaluated]	Current Reformed Smoker, Duration Not Specified	NO	44	M0	N0	T4a
TCGA-DQ-5624	Oral Tongue	Stage IVA	[Not Available]	[Not Available]	FEMALE	WHITE	NOT HISPANIC OR LATINO	No	No	[Not Available]	Functional (Limited) Neck Dissection	YES	24	1	[Not Available]	Negative	Alive	1149	[Not Applicable]	[Not Available]	G2	[Not Available]	[Not Available]	Lifelong Non-smoker	NO	43	M0	N1	T4a
TCGA-DQ-5625	Oral Tongue	Stage II	[Not Available]	[Not Available]	FEMALE	WHITE	NOT HISPANIC OR LATINO	No	No	[Not Available]	Functional (Limited) Neck Dissection	YES	19	0	[Not Available]	Negative	Alive	1058	[Not Applicable]	WITH TUMOR	G2	[Not Available]	[Not Available]	Current smoker	YES	52	M0	N0	T2
TCGA-DQ-5630	Oral Tongue	Stage III	[Not Available]	[Not Available]	MALE	WHITE	NOT HISPANIC OR LATINO	No	No	[Not Available]	Functional (Limited) Neck Dissection	YES	49	1	[Not Available]	Negative	Alive	477	[Not Applicable]	TUMOR FREE	G2	[Not Available]	[Not Available]	Current reformed smoker for > 15 years	YES	73	M0	N1	T3
TCGA-DQ-5631	Oral Tongue	Stage IVA	[Not Available]	[Not Available]	MALE	WHITE	NOT HISPANIC OR LATINO	No	No	Functional (Limited) Neck Dissection	[Not Available]	YES	20	1	[Not Available]	Negative	Dead	548	548	WITH TUMOR	G3	[Not Available]	[Not Available]	Current reformed smoker for < or = 15 years	YES	52	M0	N2b	T3
TCGA-DQ-7588	Buccal Mucosa	Stage III	Negative	[Not Available]	MALE	WHITE	NOT HISPANIC OR LATINO	Yes	No	Functional (Limited) Neck Dissection	[Not Available]	YES	30	1	[Not Available]	Negative	Dead	[Not Available]	427	WITH TUMOR	G3	Negative	[Not Available]	Current reformed smoker for < or = 15 years	YES	66	M0	N1	T2
TCGA-DQ-7591	Base of tongue	Stage IVA	Positive	[Not Available]	MALE	WHITE	NOT HISPANIC OR LATINO	No	No	[Not Available]	[Not Available]	[Not Available]	[Not Available]	[Not Available]	[Not Available]	[Not Available]	Alive	360	[Not Applicable]	TUMOR FREE	G4	Positive	[Not Available]	Current reformed smoker for > 15 years	YES	62	M0	N2b	T4a
TCGA-DQ-7592	Oral Tongue	Stage IVA	Negative	[Not Available]	MALE	AMERICAN INDIAN OR ALASKA NATIVE	NOT HISPANIC OR LATINO	No	No	Functional (Limited) Neck Dissection	Functional (Limited) Neck Dissection	YES	42	3	[Not Available]	Negative	Alive	299	[Not Applicable]	TUMOR FREE	G2	Negative	[Not Available]	Current smoker	YES	57	M0	N2b	T4a
TCGA-DQ-7593	Base of tongue	Stage IVA	Positive	[Not Available]	MALE	WHITE	[Not Available]	Yes	No	[Not Available]	[Not Available]	NO	[Not Available]	[Not Available]	[Not Available]	[Not Available]	Alive	369	[Not Applicable]	TUMOR FREE	G4	Positive	[Not Available]	Current smoker	YES	58	M0	N1	T4a
TCGA-DQ-7594	Base of tongue	Stage IVB	Positive	[Not Available]	MALE	WHITE	NOT HISPANIC OR LATINO	No	No	[Not Available]	[Not Available]	NO	[Not Available]	[Not Available]	[Not Available]	[Not Available]	Alive	368	[Not Applicable]	TUMOR FREE	G4	Positive	[Not Available]	Lifelong Non-smoker	YES	47	M0	N3	T4a
TCGA-F7-8489	Floor of mouth	Stage II	[Unknown]	[Unknown]	MALE	WHITE	NOT HISPANIC OR LATINO	No	No	Functional (Limited) Neck Dissection	Functional (Limited) Neck Dissection	YES	8	[Not Available]	[Not Available]	Close	Alive	14	[Not Applicable]	TUMOR FREE	G1	[Unknown]	[Unknown]	Current smoker	NO	48	M0	N0	T2
TCGA-H7-7774	Oral Cavity	Stage III	[Not Available]	[Not Available]	FEMALE	WHITE	NOT HISPANIC OR LATINO	No	No	[Not Available]	[Not Available]	YES	21	0	[Not Available]	[Not Available]	Alive	30	[Not Applicable]	TUMOR FREE	G2	[Not Available]	[Not Available]	Current reformed smoker for < or = 15 years	YES	75	M0	N0	T3
TCGA-H7-8501	Buccal Mucosa	Stage IVA	[Unknown]	[Unknown]	MALE	WHITE	NOT HISPANIC OR LATINO	No	No	[Not Available]	[Not Available]	YES	43	1	[Not Available]	Negative	Alive	58	[Not Applicable]	[Unknown]	GX	[Unknown]	[Unknown]	Current smoker	YES	54	M0	N2a	T4a
TCGA-H7-8502	Oral Cavity	Stage IVA	[Unknown]	[Unknown]	MALE	WHITE	NOT HISPANIC OR LATINO	No	No	[Not Available]	[Not Available]	YES	40	2	[Not Available]	Positive	Alive	133	[Not Applicable]	[Unknown]	G2	[Unknown]	[Unknown]	Current smoker	YES	50	M0	N2b	T4a
TCGA-H7-A6C4	Oral Tongue	Stage III	Negative	[Not Evaluated]	FEMALE	WHITE	NOT HISPANIC OR LATINO	Yes, History of Prior Malignancy	No	Modified Radical Neck Dissection	[Not Available]	YES	30	5	[Not Available]	Negative	Alive	414	[Not Applicable]	TUMOR FREE	G2	Negative	[Not Evaluated]	Current smoker	YES	35	M0	N1	T3
TCGA-HD-7831	Oral Tongue	Stage III	[Not Available]	[Not Available]	MALE	WHITE	NOT HISPANIC OR LATINO	No	No	[Not Available]	Modified Radical Neck Dissection	YES	21	3	0	Negative	Alive	0	[Not Applicable]	WITH TUMOR	G2	[Not Available]	[Not Available]	Lifelong Non-smoker	YES	74	M0	N0	T3
TCGA-HD-7832	Floor of mouth	Stage IVA	[Not Available]	[Not Available]	MALE	WHITE	NOT HISPANIC OR LATINO	No	No	[Not Available]	Modified Radical Neck Dissection	YES	35	0	0	Negative	Alive	0	[Not Applicable]	TUMOR FREE	G2	[Not Available]	[Not Available]	Current smoker	YES	52	M0	N2	T4a
TCGA-HD-7917	Floor of mouth	Stage II	[Not Available]	[Not Available]	MALE	WHITE	NOT HISPANIC OR LATINO	No	No	[Not Available]	Modified Radical Neck Dissection	YES	13	0	0	Negative	Alive	37	[Not Applicable]	TUMOR FREE	G1	[Not Available]	[Not Available]	Current smoker	YES	62	M0	N0	T2
TCGA-HD-8224	Base of tongue	Stage III	Negative	[Not Available]	MALE	WHITE	NOT HISPANIC OR LATINO	No	No	Radical Neck Dissection	Radical Neck Dissection	YES	57	0	23	Positive	Alive	55	[Not Applicable]	WITH TUMOR	G3	Negative	[Not Available]	Lifelong Non-smoker	YES	63	M0	N0	T3
TCGA-HD-8314	Base of tongue	Stage III	Positive	[Not Evaluated]	MALE	WHITE	NOT HISPANIC OR LATINO	No	No	Modified Radical Neck Dissection	[Not Available]	YES	44	1	[Not Available]	Close	Alive	44	[Not Applicable]	TUMOR FREE	G4	Positive	[Not Evaluated]	Lifelong Non-smoker	NO	58	M0	N1	T1
TCGA-HD-8634	Oral Tongue	Stage I	[Not Evaluated]	[Not Evaluated]	FEMALE	WHITE	NOT HISPANIC OR LATINO	Yes, History of Prior Malignancy	No	[Not Available]	[Not Available]	YES	4	0	0	Negative	Alive	24	[Not Applicable]	[Unknown]	G2	[Not Evaluated]	[Not Evaluated]	Current smoker	YES	51	M0	NX	T1
TCGA-HD-8635	Oral Tongue	Stage III	Negative	[Not Evaluated]	FEMALE	WHITE	NOT HISPANIC OR LATINO	Yes, History of Prior Malignancy	No	[Not Available]	[Not Available]	YES	1	1	[Not Available]	Negative	Alive	25	[Not Applicable]	[Unknown]	G2	Negative	[Not Evaluated]	Current smoker	YES	61	M0	N1	T1
TCGA-HD-A4C1	Buccal Mucosa	Stage IVA	Negative	[Not Evaluated]	FEMALE	BLACK OR AFRICAN AMERICAN	NOT HISPANIC OR LATINO	No	No	Radical Neck Dissection	Radical Neck Dissection	YES	42	7	[Not Available]	Close	Alive	11	[Not Applicable]	[Unknown]	G1	Negative	[Not Evaluated]	Lifelong Non-smoker	NO	41	M0	N2	T3
TCGA-HD-A633	Oral Cavity	Stage IVA	[Unknown]	[Unknown]	MALE	WHITE	NOT HISPANIC OR LATINO	No	No	Modified Radical Neck Dissection	[Not Available]	YES	39	0	[Not Available]	Negative	Alive	49	[Not Applicable]	TUMOR FREE	G2	[Unknown]	[Unknown]	Lifelong Non-smoker	YES	74	M0	N0	T4
TCGA-HD-A6HZ	Oral Tongue	Stage II	[Unknown]	[Unknown]	FEMALE	WHITE	NOT HISPANIC OR LATINO	No	No	[Not Available]	Modified Radical Neck Dissection	YES	11	1	[Not Available]	Close	Alive	111	[Not Applicable]	TUMOR FREE	G2	[Unknown]	[Unknown]	Lifelong Non-smoker	NO	79	M0	N0	T2
TCGA-HD-A6I0	Oral Cavity	Stage III	[Unknown]	[Unknown]	MALE	WHITE	NOT HISPANIC OR LATINO	No	No	Modified Radical Neck Dissection	[Not Available]	YES	50	1	[Not Available]	Negative	Alive	33	[Not Applicable]	TUMOR FREE	G1	[Unknown]	[Unknown]	Current reformed smoker for > 15 years	YES	56	M0	NX	T3
TCGA-HL-7533	Oral Cavity	Stage IVA	[Not Available]	Positive	MALE	WHITE	NOT HISPANIC OR LATINO	No	No	[Not Available]	[Not Available]	NO	[Not Available]	[Not Available]	[Not Available]	[Not Available]	Alive	692	[Not Applicable]	TUMOR FREE	G3	[Not Available]	Positive	Current reformed smoker for > 15 years	YES	65	M0	N2b	T2
TCGA-IQ-7631	Buccal Mucosa	Stage II	[Not Available]	[Not Available]	FEMALE	WHITE	NOT HISPANIC OR LATINO	No	No	Modified Radical Neck Dissection	Modified Radical Neck Dissection	YES	48	0	[Not Available]	Negative	Alive	122	[Not Applicable]	TUMOR FREE	G1	[Not Available]	[Not Available]	Current reformed smoker for > 15 years	NO	60	M0	N0	T2
TCGA-IQ-A61E	Oral Tongue	Stage III	[Not Evaluated]	[Not Evaluated]	FEMALE	WHITE	NOT HISPANIC OR LATINO	No	No	Functional (Limited) Neck Dissection	Functional (Limited) Neck Dissection	YES	44	0	[Not Available]	Close	Alive	588	[Not Applicable]	TUMOR FREE	G2	[Not Evaluated]	[Not Evaluated]	Current smoker	YES	55	MX	N0	T3
TCGA-IQ-A61G	Floor of mouth	Stage IVA	[Not Evaluated]	[Not Evaluated]	MALE	WHITE	HISPANIC OR LATINO	No	No	Modified Radical Neck Dissection	Modified Radical Neck Dissection	YES	39	5	[Not Available]	Negative	Alive	360	[Not Applicable]	WITH TUMOR	G2	[Not Evaluated]	[Not Evaluated]	Current reformed smoker for < or = 15 years	NO	57	MX	N2c	T4a
TCGA-IQ-A61H	Oral Tongue	Stage II	[Not Evaluated]	[Not Evaluated]	MALE	WHITE	HISPANIC OR LATINO	No	No	Radical Neck Dissection	Modified Radical Neck Dissection	YES	53	0	[Not Available]	Negative	Alive	412	[Not Applicable]	TUMOR FREE	G2	[Not Evaluated]	[Not Evaluated]	Current reformed smoker for < or = 15 years	NO	76	MX	N0	T2
TCGA-IQ-A61J	Oral Tongue	Stage IVA	[Not Evaluated]	[Not Evaluated]	MALE	WHITE	NOT HISPANIC OR LATINO	No	No	Modified Radical Neck Dissection	[Not Available]	YES	73	2	[Not Available]	Negative	Alive	440	[Not Applicable]	TUMOR FREE	G1	[Not Evaluated]	[Not Evaluated]	Lifelong Non-smoker	NO	54	M0	N2b	T2
TCGA-IQ-A61K	Oral Tongue	Stage IVA	[Not Evaluated]	[Not Evaluated]	FEMALE	WHITE	NOT HISPANIC OR LATINO	No	No	[Not Available]	Functional (Limited) Neck Dissection	YES	48	4	[Not Available]	Negative	Dead	[Not Available]	161	TUMOR FREE	G2	[Not Evaluated]	[Not Evaluated]	Current smoker	NO	70	M0	N2b	T3
TCGA-IQ-A61L	Oral Tongue	Stage II	Negative	Negative	FEMALE	WHITE	HISPANIC OR LATINO	No	No	[Not Available]	Functional (Limited) Neck Dissection	YES	42	0	[Not Available]	Negative	Alive	351	[Not Applicable]	WITH TUMOR	G1	Negative	Negative	Lifelong Non-smoker	NO	72	M0	N0	T2
TCGA-IQ-A6SG	Oral Tongue	Stage III	[Not Available]	[Not Available]	FEMALE	WHITE	HISPANIC OR LATINO	No	No	Functional (Limited) Neck Dissection	Radical Neck Dissection	YES	71	0	0	Negative	Alive	579	[Not Applicable]	TUMOR FREE	G2	[Not Available]	[Not Available]	Lifelong Non-smoker	[Not Available]	61	M0	N0	T3
TCGA-KU-A66T	Floor of mouth	Stage IVA	[Not Evaluated]	[Not Evaluated]	FEMALE	WHITE	NOT HISPANIC OR LATINO	No	No	[Not Available]	Modified Radical Neck Dissection	YES	24	0	[Not Available]	Negative	Alive	210	[Not Applicable]	TUMOR FREE	G2	[Not Evaluated]	[Not Evaluated]	Lifelong Non-smoker	NO	53	M0	N0	T4
TCGA-KU-A6H8	Oral Tongue	Stage I	[Not Evaluated]	[Not Evaluated]	MALE	WHITE	NOT HISPANIC OR LATINO	No	No	[Not Available]	Functional (Limited) Neck Dissection	YES	16	2	[Not Available]	Negative	Alive	168	[Not Applicable]	WITH TUMOR	G3	[Not Evaluated]	[Not Evaluated]	Current smoker	YES	41	M0	N0	T1
TCGA-MT-A51X	Oral Tongue	Stage IVA	[Not Available]	[Not Available]	MALE	WHITE	NOT HISPANIC OR LATINO	No	No	Modified Radical Neck Dissection	Modified Radical Neck Dissection	YES	35	2	[Not Available]	Negative	Alive	34	[Not Applicable]	[Unknown]	G1	[Not Available]	[Not Available]	Current smoker	NO	30	M0	N2b	T1
TCGA-MT-A67A	Oral Tongue	Stage I	[Not Evaluated]	[Not Evaluated]	FEMALE	WHITE	NOT HISPANIC OR LATINO	No	No	[Not Available]	Functional (Limited) Neck Dissection	YES	20	0	[Not Available]	Positive	Alive	392	[Not Applicable]	TUMOR FREE	G2	[Not Evaluated]	[Not Evaluated]	Lifelong Non-smoker	YES	85	M0	N0	T1
TCGA-MT-A67D	Floor of mouth	Stage II	[Not Evaluated]	[Not Evaluated]	MALE	WHITE	NOT HISPANIC OR LATINO	No	No	[Not Available]	Functional (Limited) Neck Dissection	YES	23	0	[Not Available]	Negative	Alive	56	[Not Applicable]	[Unknown]	G2	[Not Evaluated]	[Not Evaluated]	Current smoker	YES	55	M0	N0	T2
TCGA-MT-A67F	Oral Cavity	Stage IVA	[Not Evaluated]	[Not Evaluated]	FEMALE	WHITE	NOT HISPANIC OR LATINO	No	No	[Not Available]	Functional (Limited) Neck Dissection	YES	64	0	[Not Available]	Negative	Alive	111	[Not Applicable]	TUMOR FREE	G2	[Not Evaluated]	[Not Evaluated]	Lifelong Non-smoker	YES	60	MX	N0	T4
TCGA-MT-A7BN	Floor of mouth	Stage IVA	[Unknown]	[Unknown]	MALE	WHITE	[Unknown]	No	No	Radical Neck Dissection	Radical Neck Dissection	YES	19	[Not Available]	[Not Available]	Negative	Alive	51	[Not Applicable]	WITH TUMOR	G3	[Unknown]	[Unknown]	Lifelong Non-smoker	YES	74	M0	N2b	T2
TCGA-MZ-A6I9	Base of tongue	Stage IVA	Positive	[Not Evaluated]	MALE	WHITE	NOT HISPANIC OR LATINO	No	No	[Not Available]	[Not Available]	NO	[Not Available]	[Not Available]	[Not Available]	[Not Available]	Alive	254	[Not Applicable]	WITH TUMOR	G2	Positive	[Not Evaluated]	Current reformed smoker for > 15 years	YES	68	M0	N2b	T4a
TCGA-MZ-A7D7	Base of tongue	Stage IVA	Negative	[Not Evaluated]	MALE	WHITE	NOT HISPANIC OR LATINO	No	No	Functional (Limited) Neck Dissection	Functional (Limited) Neck Dissection	YES	72	2	0	Close	Alive	240	[Not Applicable]	TUMOR FREE	[Not Available]	Negative	[Not Evaluated]	Current smoker	YES	51	M0	N2b	T3
TCGA-P3-A5QA	Oral Tongue	Stage II	[Not Evaluated]	[Not Evaluated]	MALE	[Unknown]	[Unknown]	No	No	[Not Available]	[Not Available]	[Not Available]	[Not Available]	[Not Available]	[Not Available]	Negative	Alive	1652	[Not Applicable]	TUMOR FREE	G3	[Not Evaluated]	[Not Evaluated]	Lifelong Non-smoker	YES	41	M0	N0	T2
TCGA-P3-A5QE	Base of tongue	Stage III	[Not Evaluated]	[Not Evaluated]	MALE	WHITE	NOT HISPANIC OR LATINO	No	No	[Not Available]	Functional (Limited) Neck Dissection	YES	17	1	[Not Available]	Close	Alive	721	[Not Applicable]	TUMOR FREE	G2	[Not Evaluated]	[Not Evaluated]	Lifelong Non-smoker	YES	49	M0	N1	T1
TCGA-P3-A6T0	Floor of mouth	Stage IVA	[Not Evaluated]	[Not Evaluated]	FEMALE	WHITE	NOT HISPANIC OR LATINO	No	No	Functional (Limited) Neck Dissection	Functional (Limited) Neck Dissection	YES	18	0	[Not Available]	Negative	Alive	578	[Not Applicable]	TUMOR FREE	G2	[Not Evaluated]	[Not Evaluated]	Current reformed smoker for < or = 15 years	YES	47	M0	N2b	T4
TCGA-P3-A6T2	Buccal Mucosa	Stage II	[Not Evaluated]	[Not Evaluated]	MALE	WHITE	NOT HISPANIC OR LATINO	No	No	Functional (Limited) Neck Dissection	[Not Available]	YES	42	2	[Not Available]	Positive	Alive	1917	[Not Applicable]	TUMOR FREE	G2	[Not Evaluated]	[Not Evaluated]	Lifelong Non-smoker	YES	45	M0	N0	T2
TCGA-P3-A6T3	Oral Cavity	Stage IVA	[Not Evaluated]	[Not Evaluated]	MALE	WHITE	NOT HISPANIC OR LATINO	No	No	[Not Available]	Functional (Limited) Neck Dissection	YES	30	2	[Not Available]	Positive	Dead	[Not Available]	577	WITH TUMOR	G2	[Not Evaluated]	[Not Evaluated]	Lifelong Non-smoker	YES	49	M0	N1	T4
TCGA-P3-A6T4	Floor of mouth	Stage IVA	[Not Evaluated]	[Not Evaluated]	MALE	WHITE	NOT HISPANIC OR LATINO	No	No	Functional (Limited) Neck Dissection	Functional (Limited) Neck Dissection	YES	14	1	[Not Available]	Positive	Dead	[Not Available]	62	WITH TUMOR	G2	[Not Evaluated]	[Not Evaluated]	Current smoker	YES	54	M0	N1	T4
TCGA-P3-A6T7	Floor of mouth	Stage III	[Not Evaluated]	[Not Evaluated]	MALE	WHITE	NOT HISPANIC OR LATINO	No	No	[Not Available]	Functional (Limited) Neck Dissection	YES	47	2	[Not Available]	Close	Dead	[Not Available]	487	[Unknown]	G2	[Not Evaluated]	[Not Evaluated]	Current smoker	YES	55	M0	N1	T3
TCGA-P3-A6T8	Floor of mouth	Stage IVA	[Not Evaluated]	[Not Evaluated]	MALE	WHITE	NOT HISPANIC OR LATINO	No	No	Functional (Limited) Neck Dissection	Functional (Limited) Neck Dissection	YES	34	2	[Not Available]	Positive	Alive	400	[Not Applicable]	TUMOR FREE	G3	[Not Evaluated]	[Not Evaluated]	Current smoker	YES	54	M0	N0	T4a
TCGA-QK-A64Z	Hard Palate	Stage II	[Not Evaluated]	[Not Evaluated]	FEMALE	WHITE	NOT HISPANIC OR LATINO	No	No	[Not Available]	[Not Available]	NO	[Not Available]	[Not Available]	[Not Available]	Close	Alive	553	[Not Applicable]	TUMOR FREE	G1	[Not Evaluated]	[Not Evaluated]	Lifelong Non-smoker	YES	79	M0	N0	T2
TCGA-QK-A652	Oral Tongue	Stage II	[Not Evaluated]	[Not Evaluated]	MALE	WHITE	NOT HISPANIC OR LATINO	No	No	Functional (Limited) Neck Dissection	[Not Available]	YES	39	1	0	Negative	Alive	259	[Not Applicable]	TUMOR FREE	G2	[Not Evaluated]	[Not Evaluated]	Lifelong Non-smoker	YES	60	M0	N0	T2
TCGA-QK-A6II	Floor of mouth	Stage III	[Not Evaluated]	[Not Evaluated]	MALE	WHITE	NOT HISPANIC OR LATINO	No	No	Modified Radical Neck Dissection	Functional (Limited) Neck Dissection	YES	58	4	0	Negative	Alive	225	[Not Applicable]	WITH TUMOR	G2	[Not Evaluated]	[Not Evaluated]	Current smoker	YES	52	M0	N0	T3
TCGA-QK-A6IJ	Floor of mouth	Stage II	[Not Evaluated]	Negative	MALE	WHITE	NOT HISPANIC OR LATINO	No	No	Modified Radical Neck Dissection	[Not Available]	YES	40	1	0	Negative	Alive	64	[Not Applicable]	TUMOR FREE	G3	[Not Evaluated]	Negative	Current reformed smoker for < or = 15 years	YES	71	M0	N0	T2
TCGA-QK-A6VB	Floor of mouth	Stage IVA	[Not Evaluated]	[Not Evaluated]	MALE	WHITE	NOT HISPANIC OR LATINO	No	No	Functional (Limited) Neck Dissection	[Not Available]	YES	40	0	0	Negative	Alive	156	[Not Applicable]	TUMOR FREE	G2	[Not Evaluated]	[Not Evaluated]	Current reformed smoker for < or = 15 years	NO	66	M0	N0	T4a
TCGA-QK-A8Z7	Floor of mouth	Stage IVA	[Not Evaluated]	[Not Evaluated]	MALE	BLACK OR AFRICAN AMERICAN	NOT HISPANIC OR LATINO	No	No	Modified Radical Neck Dissection	Modified Radical Neck Dissection	YES	96	5	0	Close	Alive	23	[Not Applicable]	[Unknown]	[Not Available]	[Not Evaluated]	[Not Evaluated]	Current smoker	YES	59	M0	N2c	T4a
TCGA-QK-A8Z9	Floor of mouth	Stage IVA	[Not Evaluated]	[Not Evaluated]	MALE	BLACK OR AFRICAN AMERICAN	NOT HISPANIC OR LATINO	No	No	Modified Radical Neck Dissection	Modified Radical Neck Dissection	YES	82	2	0	Negative	Alive	149	[Not Applicable]	TUMOR FREE	G2	[Not Evaluated]	[Not Evaluated]	Current smoker	YES	56	M0	N2b	T4a
TCGA-QK-AA3K	Oral Tongue	Stage IVA	Positive	[Not Evaluated]	MALE	BLACK OR AFRICAN AMERICAN	NOT HISPANIC OR LATINO	No	No	Functional (Limited) Neck Dissection	Modified Radical Neck Dissection	YES	6	4	[Not Available]	Positive	Alive	168	[Not Applicable]	[Unknown]	G2	Positive	[Not Evaluated]	Current smoker	YES	60	MX	N2b	T3
TCGA-RS-A6TO	Oral Cavity	Stage IVA	Negative	[Not Evaluated]	FEMALE	WHITE	NOT HISPANIC OR LATINO	No	No	Functional (Limited) Neck Dissection	Modified Radical Neck Dissection	YES	61	4	[Not Available]	Positive	Alive	272	[Not Applicable]	TUMOR FREE	G2	Negative	[Not Evaluated]	Lifelong Non-smoker	NO	82	M0	N2c	T4
TCGA-T2-A6WX	Oral Tongue	Stage III	[Not Evaluated]	[Not Evaluated]	FEMALE	WHITE	NOT HISPANIC OR LATINO	No	No	Functional (Limited) Neck Dissection	Functional (Limited) Neck Dissection	YES	85	1	[Not Available]	Negative	Dead	[Not Available]	209	WITH TUMOR	G1	[Not Evaluated]	[Not Evaluated]	Lifelong Non-smoker	YES	73	M0	N0	T3
TCGA-T2-A6WZ	Oral Tongue	Stage IVA	[Not Evaluated]	Negative	MALE	WHITE	NOT HISPANIC OR LATINO	No	No	Functional (Limited) Neck Dissection	Functional (Limited) Neck Dissection	YES	89	2	[Not Available]	Negative	Dead	[Not Available]	484	WITH TUMOR	G2	[Not Evaluated]	Negative	Current smoker	YES	53	M0	N2b	T3
TCGA-T3-A92N	Floor of mouth	Stage IVC	[Not Evaluated]	[Unknown]	MALE	BLACK OR AFRICAN AMERICAN	NOT HISPANIC OR LATINO	No	No	Radical Neck Dissection	Radical Neck Dissection	YES	31	6	0	Positive	Alive	-2	[Not Applicable]	WITH TUMOR	G3	[Not Evaluated]	[Unknown]	Current smoker	NO	79	M1	N1	T1
TCGA-UF-A719	Floor of mouth	Stage III	[Not Evaluated]	[Not Evaluated]	MALE	[Unknown]	[Not Evaluated]	No	No	[Not Available]	Functional (Limited) Neck Dissection	YES	13	0	[Not Available]	Negative	Alive	1337	[Not Applicable]	TUMOR FREE	G1	[Not Evaluated]	[Not Evaluated]	Current smoker	YES	54	M0	N0	T3
TCGA-UF-A71A	Floor of mouth	Stage IVA	[Not Evaluated]	[Not Evaluated]	MALE	WHITE	[Not Evaluated]	No	No	Modified Radical Neck Dissection	Functional (Limited) Neck Dissection	YES	31	9	[Not Available]	Positive	Dead	[Not Available]	86	WITH TUMOR	G1	[Not Evaluated]	[Not Evaluated]	Current reformed smoker for > 15 years	NO	67	M0	N2a	T3
TCGA-UF-A71E	Floor of mouth	Stage IVA	[Not Evaluated]	[Not Evaluated]	MALE	WHITE	[Not Evaluated]	No	No	Functional (Limited) Neck Dissection	Functional (Limited) Neck Dissection	YES	48	0	[Not Available]	Negative	Alive	1090	[Not Applicable]	TUMOR FREE	G3	[Not Evaluated]	[Not Evaluated]	Lifelong Non-smoker	YES	63	M0	N0	T4
TCGA-UF-A7JA	Buccal Mucosa	Stage IVA	[Not Evaluated]	[Not Evaluated]	FEMALE	WHITE	[Not Evaluated]	No	No	[Not Available]	Functional (Limited) Neck Dissection	YES	14	1	[Not Available]	Negative	Alive	1894	[Not Applicable]	TUMOR FREE	G2	[Not Evaluated]	[Not Evaluated]	Current smoker	YES	66	M0	N1	T4a
TCGA-UF-A7JC	Floor of mouth	Stage III	[Not Evaluated]	[Not Evaluated]	MALE	WHITE	[Not Evaluated]	No	No	Functional (Limited) Neck Dissection	Functional (Limited) Neck Dissection	YES	37	3	[Not Available]	Positive	Alive	484	[Not Applicable]	WITH TUMOR	G1	[Not Evaluated]	[Not Evaluated]	Current smoker	NO	42	M0	N1	T3
TCGA-UF-A7JD	Buccal Mucosa	Stage IVA	[Not Evaluated]	[Not Evaluated]	MALE	[Unknown]	[Not Evaluated]	No	No	[Not Available]	Functional (Limited) Neck Dissection	YES	25	2	[Not Available]	Positive	Alive	653	[Not Applicable]	TUMOR FREE	G3	[Not Evaluated]	[Not Evaluated]	Current smoker	YES	71	M0	N0	T4a
TCGA-UF-A7JO	Floor of mouth	Stage IVA	[Not Evaluated]	[Not Evaluated]	FEMALE	WHITE	[Not Evaluated]	No	No	Functional (Limited) Neck Dissection	[Not Available]	YES	27	0	[Not Available]	Negative	Dead	[Not Available]	631	WITH TUMOR	G2	[Not Evaluated]	[Not Evaluated]	Lifelong Non-smoker	NO	79	M0	N0	T4a
TCGA-UF-A7JS	Oral Tongue	Stage IVA	[Not Evaluated]	[Not Evaluated]	MALE	WHITE	[Not Evaluated]	No	No	Modified Radical Neck Dissection	Functional (Limited) Neck Dissection	YES	54	4	[Not Available]	Positive	Alive	413	[Not Applicable]	TUMOR FREE	G2	[Not Evaluated]	[Not Evaluated]	Current smoker	YES	59	M0	N2b	T3
TCGA-UF-A7JT	Floor of mouth	Stage IVA	[Not Evaluated]	[Not Evaluated]	FEMALE	WHITE	[Not Evaluated]	No	No	[Not Available]	Functional (Limited) Neck Dissection	YES	13	3	[Not Available]	Negative	Dead	[Not Available]	993	WITH TUMOR	G3	[Not Evaluated]	[Not Evaluated]	Lifelong Non-smoker	NO	72	M0	N0	T4a
TCGA-UP-A6WW	Oral Tongue	Stage IVA	[Not Available]	[Not Available]	MALE	WHITE	HISPANIC OR LATINO	No	No	Functional (Limited) Neck Dissection	Radical Neck Dissection	YES	53	14	[Not Available]	Negative	Alive	457	[Not Applicable]	TUMOR FREE	G2	[Not Available]	[Not Available]	Lifelong Non-smoker	YES	58	MX	N2c	T2
TCGA-WA-A7GZ	Floor of mouth	Stage II	[Not Available]	[Not Available]	MALE	WHITE	NOT HISPANIC OR LATINO	No	No	Functional (Limited) Neck Dissection	Functional (Limited) Neck Dissection	YES	[Not Available]	[Not Available]	[Not Available]	Negative	Alive	335	[Not Applicable]	TUMOR FREE	G2	[Not Available]	[Not Available]	Current smoker	[Not Available]	58	M0	N0	T2
TCGA-WA-A7H4	Oral Tongue	Stage II	[Not Available]	[Not Available]	MALE	WHITE	NOT HISPANIC OR LATINO	No	No	Functional (Limited) Neck Dissection	Functional (Limited) Neck Dissection	YES	[Not Available]	[Not Available]	[Not Available]	Negative	Alive	153	[Not Applicable]	TUMOR FREE	G3	[Not Available]	[Not Available]	Current smoker	[Not Available]	69	M0	N0	T2

## Sheet: TableS3
Variables	Number of Samples	Sig.	Hazard Ratio (HR)	95.0% CI for HR
				Lower	Upper
Age at initial pathologic diagnosis	312	0.01	1.021	1.005	1.036
Tumor stage		0.0679621	1.20723	0.986198	1.47779
Node involvement		0.0830741	1.20822	0.975547	1.49639
Histopathological tumor Grade		0.242617	1.17821	0.894859	1.55129
