# Supplementary material for: Genome-wide DNA methylation profile identified a unique set of differentially methylated immune genes in oral squamous cell carcinoma patients in India
Source: Clin Epigenetics. 2017 Feb 3;9:13. doi: 10.1186/s13148-017-0314-x (PMC5292006; doi:10.1186/s13148-017-0314-x)
Supplement: Additional file 4: Table S4. — Spreadsheet showing list of all unique differentially methylated probes. (XLSX 23 kb) [file 13148_2017_314_MOESM4_ESM.xlsx]

## Sheet: Sheet1
Probe_ID	Chr	Start	End	Δβ	P val	Adj P val	Promoter_name	CGI/Non_CGI
cg25249068	chr3	133000000	133000000	-0.346	2.45e-07	0.000258	BFSP2	CGI
cg19486673	chr19	55085017	55085019	-0.32406	1.82e-07	0.000258	LAIR1	CGI
cg19486673	chr19	55085017	55085019	-0.32406	1.82e-07	0.000258	LILRA2	CGI
cg19486673	chr19	55085017	55085019	-0.32406	1.82e-07	0.000258	NHEG1	CGI
cg00658007	chr1	212000000	212000000	-0.30277	3.26e-07	0.000258	RD3	Non_CGI
cg23059797	chr3	184000000	184000000	-0.25809	1.42e-07	0.000258	VWA5B2	Non_CGI
cg11895489	chr7	57248017	57248019	-0.25101	1.6e-07	0.000258	GUSBP10	CGI
cg10648542	chr5	178000000	178000000	-0.22402	2.69e-07	0.000258	GRM6	CGI
cg20449145	chr7	57247956	57247958	-0.22538	3.59e-07	0.00026	GUSBP10	CGI
cg07768107	chr4	40201942	40201944	-0.32805	4.7e-07	0.000263	RHOH	Non_CGI
cg10425361	chr2	10221330	10221332	-0.28532	6.39e-07	0.000276	CYS1	CGI
cg22465341	chr3	133000000	133000000	-0.23557	6.43e-07	0.000277	BFSP2	CGI
cg09913882	chr17	73612980	73612982	-0.2608	6.57e-07	0.000277	MYO15B	CGI
cg01350169	chr10	98862383	98862385	-0.3201	9.24e-07	0.000299	SLIT1	Non_CGI
cg01350169	chr10	98862383	98862385	-0.3201	9.24e-07	0.000299	SLIT1-AS1	Non_CGI
cg06295928	chr7	4902014	4902016	-0.2326	9.65e-07	0.000305	PAPOLB	CGI
cg24544047	chr7	102000000	102000000	-0.38476	9.74e-07	0.000306	SH2B2	CGI
cg09430445	chr3	42918545	42918547	-0.26623	1.17e-06	0.000315	CYP8B1	Non_CGI
cg03860311	chr7	44364210	44364212	-0.22144	1.26e-06	0.000321	CAMK2B	CGI
cg14772050	chr3	123000000	123000000	-0.22082	1.28e-06	0.000322	SEMA5B	CGI
cg05082563	chr7	138000000	138000000	-0.31984	1.3e-06	0.000323	AKR1D1	Non_CGI
cg05082563	chr7	138000000	138000000	-0.31984	1.3e-06	0.000323	RN7SKP223	Non_CGI
cg17676574	chr3	126000000	126000000	-0.25134	1.55e-06	0.000338	UROC1	CGI
cg00707777	chr3	53290339	53290341	-0.20848	1.58e-06	0.000339	TKT	CGI
cg20585358	chr2	98354222	98354224	-0.23144	1.74e-06	0.000344	ZAP70	Non_CGI
cg07280593	chr19	55085259	55085261	-0.31267	1.9e-06	0.000352	LAIR1	CGI
cg07280593	chr19	55085259	55085261	-0.31267	1.9e-06	0.000352	LILRA2	CGI
cg07280593	chr19	55085259	55085261	-0.31267	1.9e-06	0.000352	NHEG1	CGI
cg06038843	chr16	29674112	29674114	-0.22696	1.9e-06	0.000352	SPN	Non_CGI
cg18865257	chr1	204000000	204000000	-0.27573	1.9e-06	0.000352	PLEKHA6	Non_CGI
cg17136255	chr7	2516928	2516930	-0.2465	2.26e-06	0.000365	POU6F2-AS2	Non_CGI
cg16476940	chr7	102000000	102000000	-0.26289	2.28e-06	0.000366	SH2B2	CGI
cg13251666	chr7	38375484	38375486	-0.26846	2.55e-06	0.000377	TRGV7	Non_CGI
cg05155977	chr6	3180624	3180626	-0.29493	2.65e-06	0.000382	TUBB2BP1	Non_CGI
cg12759096	chr1	1148972	1148974	-0.22941	3.24e-06	0.000415	TNFRSF4	CGI
cg17894008	chr17	59668603	59668605	-0.20523	3.7e-06	0.000438	NACA2	Non_CGI
cg22399211	chr4	985075	985077	-0.34622	4.02e-06	0.000452	IDUA	CGI
cg22399211	chr4	985075	985077	-0.34622	4.02e-06	0.000452	SLC26A1	CGI
cg01412763	chr17	73615991	73615993	-0.23955	4.05e-06	0.000453	MYO15B	CGI
cg12354382	chr3	133000000	133000000	-0.27738	4.12e-06	0.000456	BFSP2	CGI
cg08923160	chr16	28505486	28505488	-0.33943	4.88e-06	0.00049	APOBR	Non_CGI
cg08923160	chr16	28505486	28505488	-0.33943	4.88e-06	0.00049	CLN3	Non_CGI
cg27182527	chr7	29874332	29874334	-0.26341	5.24e-06	0.000503	WIPF3	CGI
cg22207732	chr2	44065790	44065792	-0.25466	6.56e-06	0.000553	ABCG8	Non_CGI
cg15972560	chr4	82136939	82136941	-0.21145	6.99e-06	0.000569	PRKG2	CGI
cg20117742	chr19	54876794	54876796	-0.20607	7.7e-06	0.000593	CD22	CGI
cg20117742	chr19	54876794	54876796	-0.20607	7.7e-06	0.000593	LAIR1	CGI
cg09729172	chr2	131000000	131000000	-0.22589	8.42e-06	0.000614	MED15P9	Non_CGI
cg09729172	chr2	131000000	131000000	-0.22589	8.42e-06	0.000614	POTEF	Non_CGI
cg21142398	chr1	54200077	54200079	-0.23238	8.92e-06	0.000631	GLIS1	Non_CGI
cg01853665	chr14	21055940	21055942	-0.23955	9.36e-06	0.000645	RNASE11	Non_CGI
cg05208196	chr4	985236	985238	-0.34692	9.58e-06	0.000652	IDUA	CGI
cg05208196	chr4	985236	985238	-0.34692	9.58e-06	0.000652	SLC26A1	CGI
cg00419117	chr1	228000000	228000000	-0.23171	1.11e-05	0.000697	IBA57	Non_CGI
cg07116163	chr2	171000000	171000000	-0.32505	1.18e-05	0.000719	KLHL23	CGI
cg01156081	chr17	3214297	3214299	-0.2236	1.19e-05	0.000722	OR3A5P	Non_CGI
cg02121427	chr3	194000000	194000000	-0.2401	1.26e-05	0.000741	LRRC15	CGI
cg03802185	chr7	102000000	102000000	-0.26352	1.27e-05	0.000747	SH2B2	CGI
cg17514168	chr1	249000000	249000000	-0.29184	1.28e-05	0.000749	OR2T11	Non_CGI
cg14217495	chr1	160000000	160000000	-0.20488	1.39e-05	0.000782	FCRL6	Non_CGI
cg16209873	chr11	6219738	6219740	-0.22308	1.45e-05	0.000802	OR52W1	Non_CGI
cg04340502	chr6	52775208	52775210	-0.28362	1.49e-05	0.000811	GSTA3	Non_CGI
cg06326092	chr16	30034486	30034488	-0.25057	1.62e-05	0.000842	C16orf92	Non_CGI
cg06326092	chr16	30034486	30034488	-0.25057	1.62e-05	0.000842	DOC2A	Non_CGI
cg26138202	chr7	12628676	12628678	-0.24279	1.68e-05	0.000855	SCIN	CGI
cg15210817	chr1	36949517	36949519	-0.20326	1.92e-05	0.000918	CSF3R	Non_CGI
cg00407659	chr5	151000000	151000000	-0.20604	1.93e-05	0.00092	ANXA6	Non_CGI
cg24384632	chr7	29873785	29873787	-0.21058	2.1e-05	0.000958	WIPF3	CGI
cg03302801	chr2	242000000	242000000	-0.21028	2.23e-05	0.000988	GPR35	Non_CGI
cg17393572	chr5	176000000	176000000	-0.21763	2.3e-05	0.001003	HK3	Non_CGI
cg11857626	chr3	51909627	51909629	-0.24886	2.38e-05	0.001022	IQCF5	Non_CGI
cg06794374	chr7	62765328	62765330	-0.26774	2.45e-05	0.001038	ZNF733P	CGI
cg16417028	chr1	207000000	207000000	-0.22907	2.46e-05	0.00104	IL24	Non_CGI
cg04891836	chr19	6670389	6670391	-0.20004	2.54e-05	0.001058	TNFSF14	Non_CGI
cg00252230	chr6	66013900	66013902	-0.22773	2.54e-05	0.001058	EYS	Non_CGI
cg01565508	chr17	8869960	8869962	-0.25436	2.82e-05	0.001116	PIK3R5	CGI
cg06270776	chr6	161000000	161000000	-0.20978	3.09e-05	0.001172	LPAL2	Non_CGI
cg13842648	chr5	135000000	135000000	-0.22881	3.22e-05	0.001195	IL9	Non_CGI
cg23378365	chr5	157000000	157000000	-0.24655	3.29e-05	0.001211	CYFIP2	Non_CGI
cg22067069	chr5	119000000	119000000	-0.25707	3.52e-05	0.001258	HSD17B4	CGI
cg07269138	chr3	151000000	151000000	-0.30146	3.57e-05	0.001267	P2RY14	Non_CGI
cg11519176	chr1	156000000	156000000	-0.25882	3.6e-05	0.001272	BGLAP	Non_CGI
cg15975151	chr7	37026992	37026994	-0.27025	3.93e-05	0.001334	ELMO1	Non_CGI
cg18699226	chr7	31980399	31980401	-0.30493	3.96e-05	0.00134	SNX2P2	Non_CGI
cg03209871	chr4	76438411	76438413	-0.20052	4.15e-05	0.001376	THAP6	Non_CGI
cg12232903	chr4	10686412	10686414	-0.26895	4.37e-05	0.001417	CLNK	Non_CGI
cg11855705	chr3	52260372	52260374	-0.22252	4.52e-05	0.001445	TLR9	Non_CGI
cg03022541	chr3	128000000	128000000	-0.20018	4.91e-05	0.001517	DNAJB8	Non_CGI
cg16980530	chr2	69099583	69099585	-0.21399	5.34e-05	0.001593	BMP10	Non_CGI
cg00149213	chr1	161000000	161000000	-0.27434	5.53e-05	0.001628	SLAMF1	CGI
cg01717047	chr7	62765319	62765321	-0.26032	5.65e-05	0.001651	ZNF733P	CGI
cg09560590	chr5	143000000	143000000	-0.22507	5.67e-05	0.001654	HMHB1	Non_CGI
cg09244100	chr2	220000000	220000000	-0.26262	5.82e-05	0.001677	PRKAG3	Non_CGI
cg02255004	chr4	80748659	80748661	-0.25764	5.83e-05	0.001678	PCAT4	Non_CGI
cg08460026	chr2	205000000	205000000	-0.34409	6e-05	0.001704	CTLA4	Non_CGI
cg18881723	chr1	161000000	161000000	-0.24882	6.14e-05	0.001729	SLAMF1	CGI
cg11287400	chr3	69914737	69914739	-0.22766	6.82e-05	0.001841	MITF	Non_CGI
cg01353064	chr4	679525	679527	-0.21044	8.1e-05	0.00204	MFSD7	Non_CGI
cg14437986	chr6	31691034	31691036	-0.22396	9.31e-05	0.002218	C6orf25	Non_CGI
cg23372297	chr12	11549191	11549193	-0.20012	0.000105	0.002386	PRB1	Non_CGI
cg23372297	chr12	11549191	11549193	-0.20012	0.000105	0.002386	PRB2	Non_CGI
cg05786341	chr6	137000000	137000000	-0.26041	0.000107	0.002415	NHEG1	CGI
cg12977791	chr4	82126890	82126892	-0.237	0.00012	0.002601	PRKG2	CGI
cg14114133	chr6	10839407	10839409	-0.24641	0.000134	0.002779	MAK	CGI
cg08414647	chr3	120000000	120000000	-0.2293	0.000138	0.002841	GPR156	Non_CGI
cg10516516	chr3	54231339	54231341	-0.26587	0.000144	0.002913	CACNA2D3	Non_CGI
cg09121680	chr7	38315963	38315965	-0.20661	0.000168	0.003214	TRGJP1	CGI
cg00385194	chr11	57957101	57957103	-0.25915	0.000198	0.003575	OR9Q2	Non_CGI
cg01292722	chr3	151000000	151000000	-0.21207	0.000201	0.003606	CLRN1-AS1	Non_CGI
cg04955791	chr6	153000000	153000000	-0.23402	0.000202	0.003621	SYNE1	Non_CGI
cg00791074	chr6	151000000	151000000	-0.29025	0.000204	0.003644	MTHFD1L	CGI
cg23713772	chr11	59223995	59223997	-0.23666	0.000216	0.003788	OR4D6	Non_CGI
cg00800109	chr19	8841139	8841141	-0.25581	0.000245	0.004108	OR2Z1	Non_CGI
cg15001615	chr19	35819774	35819776	-0.27786	0.000262	0.004294	CD22	CGI
cg07048348	chr3	194000000	194000000	-0.26325	0.000279	0.00448	LRRC15	CGI
cg05555951	chr11	55872477	55872479	-0.24415	0.000284	0.004538	OR8H2	Non_CGI
cg15696058	chr4	15965424	15965426	-0.28414	0.000288	0.004577	FGFBP2	Non_CGI
cg09752398	chr1	36335391	36335393	-0.25349	0.000295	0.004656	AGO1	Non_CGI
cg23232755	chr4	187000000	187000000	-0.23664	0.00033	0.005002	F11	Non_CGI
cg08430325	chr6	100000000	100000000	-0.2443	0.000337	0.005067	MCHR2	CGI
cg17059675	chr3	126000000	126000000	-0.20385	0.00039	0.005574	UROC1	CGI
cg05125809	chr6	30687158	30687160	-0.22145	0.000428	0.005939	TUBB	CGI
cg01710351	chr1	161000000	161000000	-0.23073	0.000504	0.006632	SLAMF1	CGI
cg02477523	chr3	180000000	180000000	-0.21275	0.000514	0.006721	CCDC39	Non_CGI
cg16893868	chr19	55084268	55084270	-0.27144	0.000603	0.007475	LILRA2	CGI
cg11200222	chr1	215000000	215000000	-0.20699	0.000659	0.007943	KCNK2	Non_CGI
cg11484872	chr6	31543168	31543170	-0.22915	0.000739	0.00859	TNF	Non_CGI
cg05223100	chr2	48983678	48983680	-0.25241	0.000759	0.008749	LHCGR	CGI
cg02469186	chr5	161000000	161000000	-0.20757	0.000788	0.008978	GABRA1	Non_CGI
cg06735218	chr11	4664116	4664118	-0.20169	0.000815	0.009186	OR51E1	Non_CGI
cg16349827	chr2	98852937	98852939	-0.21904	0.000817	0.009203	VWA3B	Non_CGI
cg26576544	chr7	38316653	38316655	-0.27233	0.000942	0.010141	TRGJP1	CGI
cg05046020	chr1	158000000	158000000	-0.20793	0.000986	0.010463	ELL2P1	CGI
cg02976366	chr14	20403238	20403240	-0.21165	0.001108	0.011352	OR4K1	Non_CGI
cg06120755	chr4	984768	984770	-0.2018	0.001184	0.011896	IDUA	CGI
cg08231096	chr2	138000000	138000000	-0.21367	0.001193	0.011962	THSD7B	Non_CGI
cg05842260	chr7	12628567	12628569	-0.21366	0.001235	0.012256	SCIN	CGI
cg17530965	chr5	1034426	1034428	-0.27081	0.001269	0.012494	NKD2	Non_CGI
cg06975633	chr1	78694397	78694399	-0.212	0.001394	0.013345	MGC27382	Non_CGI
cg14473743	chr3	13462495	13462497	-0.21247	0.001401	0.013385	NUP210	CGI
cg04554131	chr1	25291539	25291541	-0.21575	0.001401	0.013386	RUNX3	Non_CGI
cg07167872	chr1	206000000	206000000	-0.20565	0.00144	0.013638	PM20D1	CGI
cg22156842	chr3	137000000	137000000	-0.2175	0.001489	0.013962	SLC35G2	CGI
cg14511647	chr11	4977000	4977002	-0.2249	0.001902	0.016599	OR51A2	Non_CGI
cg16331599	chr3	122000000	122000000	-0.26031	0.002086	0.017729	CD86	Non_CGI
cg26856369	chr5	150000000	150000000	-0.21349	0.002099	0.017807	ZNF300P1	Non_CGI
cg01329309	chr8	97504958	97504960	-0.24228	0.002313	0.019074	SDC2	Non_CGI
cg15136953	chr3	111000000	111000000	-0.24041	0.002409	0.019616	PVRL3	Non_CGI
cg18205668	chr7	45066894	45066896	-0.20833	0.0025	0.020135	CCM2	Non_CGI
cg02657012	chr6	32812964	32812966	-0.20951	0.002683	0.021174	PSMB8	Non_CGI
cg25946605	chr2	10221184	10221186	-0.21679	0.003	0.02291	CYS1	CGI
cg03950000	chr1	161000000	161000000	-0.21644	0.003006	0.02294	SLAMF1	CGI
cg01765641	chr3	17781887	17781889	-0.20565	0.00339	0.024987	TBC1D5	Non_CGI
cg24503407	chr1	206000000	206000000	-0.20806	0.00396	0.027905	PM20D1	CGI
cg25092670	chr3	109000000	109000000	-0.20331	0.004166	0.028957	MORC1	CGI
cg26357596	chr5	54397591	54397593	-0.20151	0.004521	0.030732	GZMA	Non_CGI
cg06372233	chr2	79252026	79252028	-0.21489	0.00457	0.030969	REG3G	Non_CGI
cg25536787	chr17	26221166	26221168	-0.23505	0.004619	0.031197	LYRM9	CGI
cg00789416	chr14	101000000	101000000	-0.22045	0.004919	0.032643	SNHG23	Non_CGI
cg02079645	chr2	168000000	168000000	-0.20951	0.005054	0.033289	XIRP2	Non_CGI
cg12222881	chr17	40834023	40834025	-0.20009	0.005664	0.036175	CCR10	Non_CGI
cg12222881	chr17	40834023	40834025	-0.20009	0.005664	0.036175	CNTNAP1	Non_CGI
